# Supplementary material for: Tal2c Activates the Expression of OsF3H04g to Promote Infection as a Redundant TALE of Tal2b in Xanthomonas oryzae pv. oryzicola
Source: Int J Mol Sci. 2021 Dec 20;22(24):13628. doi: 10.3390/ijms222413628 (PMC8707247; doi:10.3390/ijms222413628)
Supplement: Supplementary file 1 [file ijms-22-13628-s001.zip]

Archive with 2 entries (2 files):
- Supplementary Figure S1-S4, Table S3.pdf
- Table S1-2.xlsx
