# Supplementary material for: Tal2c Activates the Expression of OsF3H04g to Promote Infection as a Redundant TALE of Tal2b in Xanthomonas oryzae pv. oryzicola
Source: Int J Mol Sci. 2021 Dec 20;22(24):13628. doi: 10.3390/ijms222413628 (PMC8707247; doi:10.3390/ijms222413628)
Supplement: Supplementary file 1 [file ijms-22-13628-s001.zip › Table S1-2.xlsx]

## Sheet: Table S1
Table S1. The differentially expressed genes (DEGs) in OsF3H04g overexpression rice lines.
Gene	ZH11 FPKM	04OE FPKM	log2(04OE/ZH11)	Pvalue(ZH11-vs-04OE)	GO	Kegg Orthology
LOC_Os04g18400	10.063	0.076	-6.43886	4.54752e-98	GO:0090304//nucleic acid metabolic process;GO:0008152//metabolic process;GO:0071704//organic substance metabolic process;GO:0044237//cellular metabolic process;GO:0015074//DNA integration;GO:0034641//cellular nitrogen compound metabolic process;GO:0006807//nitrogen compound metabolic process;GO:0009987//cellular process;GO:0006725//cellular aromatic compound metabolic process;GO:0006139//nucleoba…	K14050//geranylgeranyl transferase type-2 subunit alpha [EC:2.5.1.60];K03686//molecular chaperone DnaJ
ChrSy.fgenesh.gene.54	13.516	0.346	-4.50643	3.15705e-32	GO:0044237//cellular metabolic process;GO:0090304//nucleic acid metabolic process;GO:0006259//DNA metabolic process;GO:0006139//nucleobase-containing compound metabolic process;GO:0006725//cellular aromatic compound metabolic process;GO:0044238//primary metabolic process;GO:1901360//organic cyclic compound metabolic process;GO:0015074//DNA integration;GO:0046483//heterocycle metabolic process;GO:…
LOC_Os07g20560	0.613	0.023	-3.70533	9.02535e-16	GO:0044260//cellular macromolecule metabolic process;GO:0006139//nucleobase-containing compound metabolic process;GO:0006725//cellular aromatic compound metabolic process;GO:1901360//organic cyclic compound metabolic process;GO:0090304//nucleic acid metabolic process;GO:0015074//DNA integration;GO:0043170//macromolecule metabolic process;GO:0071704//organic substance metabolic process;GO:0008152/…	K19525//vacuolar protein sorting-associated protein 13A/C;K00102//D-lactate dehydrogenase (cytochrome) [EC:1.1.2.4]+ko00620//Pyruvate metabolism;K09338//homeobox-leucine zipper protein;K00234//succinate dehydrogenase (ubiquinone) flavoprotein subunit [EC:1.3.5.1]+ko00020//Citrate cycle (TCA cycle)+ko01100//Metabolic pathways+ko00190//Oxidative phosphorylation+ko01110//Biosynthesis of secondary me…
LOC_Os08g22340	0.296	0	-3.53941	8.25531e-11	GO:0008270//zinc ion binding;GO:0046914//transition metal ion binding;GO:0097159//organic cyclic compound binding;GO:0046872//metal ion binding;GO:0043169//cation binding;GO:0003676//nucleic acid binding;GO:0005488//binding;GO:0043167//ion binding;GO:1901363//heterocyclic compound binding;	K19525//vacuolar protein sorting-associated protein 13A/C;K00102//D-lactate dehydrogenase (cytochrome) [EC:1.1.2.4]+ko00620//Pyruvate metabolism;K21444//poly(rC)-binding protein 3/4;K01303//acylaminoacyl-peptidase [EC:3.4.19.1];K12396//AP-3 complex subunit delta
LOC_Os04g24380	5.09	0	-3.30355	2.37929e-09
LOC_Os11g36990	0.263	0	-2.99788	1.07569e-07		K14300//nuclear pore complex protein Nup133+ko03013//RNA transport;K21596//calmodulin-binding transcription activator;K12153//phenylalanine N-monooxygenase [EC:1.14.14.40]+ko00966//Glucosinolate biosynthesis+ko01110//Biosynthesis of secondary metabolites+ko00460//Cyanoamino acid metabolism+ko01210//2-Oxocarboxylic acid metabolism;K14491//two-component response regulator ARR-B family+ko04075//Plan…
LOC_Os05g24380	1.06	0.023	-2.97688	1.35273e-07	GO:0097159//organic cyclic compound binding;GO:0046872//metal ion binding;GO:0043169//cation binding;GO:0046914//transition metal ion binding;GO:0008270//zinc ion binding;GO:0005488//binding;GO:1901363//heterocyclic compound binding;GO:0043167//ion binding;GO:0003676//nucleic acid binding;	K04733//interleukin-1 receptor-associated kinase 4 [EC:2.7.11.1];K05665//ATP-binding cassette, subfamily C (CFTR/MRP), member 1 [EC:7.6.2.3]+ko02010//ABC transporters;K17262//tubulin-specific chaperone B
LOC_Os07g44440	5.903	0.613	-2.94119	6.99074e-19	GO:0019725//cellular homeostasis;GO:0042744//hydrogen peroxide catabolic process;GO:0008152//metabolic process;GO:0065008//regulation of biological quality;GO:0042221//response to chemical;GO:0050789//regulation of biological process;GO:0050896//response to stimulus;GO:0009056//catabolic process;GO:0016999//antibiotic metabolic process;GO:0044237//cellular metabolic process;GO:0034599//cellular r…	K11188//peroxiredoxin 6, 1-Cys peroxiredoxin [EC:1.11.1.7 1.11.1.15 3.1.1.-]+ko01100//Metabolic pathways+ko01110//Biosynthesis of secondary metabolites+ko00940//Phenylpropanoid biosynthesis
LOC_Os09g18260	2.46	0.346	-2.6807	4.09878e-29	GO:0031224//intrinsic component of membrane;GO:0016020//membrane;GO:0016021//integral component of membrane;GO:0005488//binding;GO:0016773//phosphotransferase activity, alcohol group as acceptor;GO:0016301//kinase activity;GO:0000166//nucleotide binding;GO:1901363//heterocyclic compound binding;GO:0043167//ion binding;GO:0140096//catalytic activity, acting on a protein;GO:0005524//ATP binding;GO:…	K04733//interleukin-1 receptor-associated kinase 4 [EC:2.7.11.1];K16224//senescence-induced receptor-like serine/threonine-protein kinase+ko04016//MAPK signaling pathway - plant+ko04626//Plant-pathogen interaction
LOC_Os04g02580	9.303	1.42	-2.6678	4.93399e-50	GO:0009657//plastid organization;GO:0051656//establishment of organelle localization;GO:0071840//cellular component organization or biogenesis;GO:0051179//localization;GO:0006996//organelle organization;GO:0051644//plastid localization;GO:0051641//cellular localization;GO:0051649//establishment of localization in cell;GO:0009903//chloroplast avoidance movement;GO:0051234//establishment of localiz…	K22020//mucin-19
LOC_Os09g04950	0.156	0.003	-2.65093	3.77013e-06	GO:0046483//heterocycle metabolic process;GO:0009987//cellular process;GO:0006725//cellular aromatic compound metabolic process;GO:0006139//nucleobase-containing compound metabolic process;GO:0006259//DNA metabolic process;GO:1901360//organic cyclic compound metabolic process;GO:0008152//metabolic process;GO:0090304//nucleic acid metabolic process;GO:0044238//primary metabolic process;GO:0015074/…	K07393//glutathionyl-hydroquinone reductase [EC:1.8.5.7];K13457//disease resistance protein RPM1+ko04626//Plant-pathogen interaction;K01183//chitinase [EC:3.2.1.14]+ko00520//Amino sugar and nucleotide sugar metabolism+ko01100//Metabolic pathways;K00820//glucosamine---fructose-6-phosphate aminotransferase (isomerizing) [EC:2.6.1.16]+ko00250//Alanine, aspartate and glutamate metabolism+ko00520//Ami…
LOC_Os09g34250	2.17	0.323	-2.54785	6.87633e-19	GO:0043226//organelle;GO:0043227//membrane-bounded organelle;GO:0005622//intracellular;GO:0043231//intracellular membrane-bounded organelle;GO:0043229//intracellular organelle;GO:0080043//quercetin 3-O-glucosyltransferase activity;GO:0003824//catalytic activity;GO:0016758//transferase activity, transferring hexosyl groups;GO:0046527//glucosyltransferase activity;GO:0008194//UDP-glycosyltransferas…	K13691//pathogen-inducible salicylic acid glucosyltransferase [EC:2.4.1.-]
LOC_Os05g21030	1.323	0	-2.47652	1.66842e-05	GO:0043167//ion binding;GO:0097159//organic cyclic compound binding;GO:0070011//peptidase activity, acting on L-amino acid peptides;GO:0004175//endopeptidase activity;GO:0016787//hydrolase activity;GO:1901363//heterocyclic compound binding;GO:0070001//aspartic-type peptidase activity;GO:0140096//catalytic activity, acting on a protein;GO:0043169//cation binding;GO:0046872//metal ion binding;GO:00…
LOC_Os09g13190	0.47	0	-2.41393	2.80734e-05	GO:0015074//DNA integration;GO:0044238//primary metabolic process;GO:0008152//metabolic process;GO:0044237//cellular metabolic process;GO:0006725//cellular aromatic compound metabolic process;GO:0009987//cellular process;GO:0034641//cellular nitrogen compound metabolic process;GO:1901360//organic cyclic compound metabolic process;GO:0006259//DNA metabolic process;GO:0071704//organic substance met…
LOC_Os08g13580	0.16	0	-2.37485	3.7997e-05	GO:0043169//cation binding;GO:0005488//binding;GO:0008270//zinc ion binding;GO:0003676//nucleic acid binding;GO:0046872//metal ion binding;GO:1901363//heterocyclic compound binding;GO:0097159//organic cyclic compound binding;GO:0046914//transition metal ion binding;GO:0043167//ion binding;	K17604//zinc finger SWIM domain-containing protein 3
LOC_Os10g26010	0.47	0.036	-2.32144	1.73213e-05	GO:0016829//lyase activity;GO:0036094//small molecule binding;GO:0070279//vitamin B6 binding;GO:0043167//ion binding;GO:0030170//pyridoxal phosphate binding;GO:0019842//vitamin binding;GO:0097159//organic cyclic compound binding;GO:0043168//anion binding;GO:1901363//heterocyclic compound binding;GO:0008144//drug binding;GO:0005488//binding;GO:0003824//catalytic activity;	K01739//cystathionine gamma-synthase [EC:2.5.1.48]+ko00920//Sulfur metabolism+ko01230//Biosynthesis of amino acids+ko00450//Selenocompound metabolism+ko01100//Metabolic pathways+ko01110//Biosynthesis of secondary metabolites+ko00270//Cysteine and methionine metabolism
LOC_Os11g17330	1.333	0.25	-2.25892	9.11885e-16	GO:0043531//ADP binding;GO:0000166//nucleotide binding;GO:0043168//anion binding;GO:0017076//purine nucleotide binding;GO:0032555//purine ribonucleotide binding;GO:0097159//organic cyclic compound binding;GO:0030554//adenyl nucleotide binding;GO:0032553//ribonucleotide binding;GO:1901363//heterocyclic compound binding;GO:0036094//small molecule binding;GO:1901265//nucleoside phosphate binding;GO:…	K13457//disease resistance protein RPM1+ko04626//Plant-pathogen interaction
LOC_Os08g24750	0.223	0.006	-2.219	0.000100222	GO:0044036//cell wall macromolecule metabolic process;GO:0071554//cell wall organization or biogenesis;GO:0044085//cellular component biogenesis;GO:0044262//cellular carbohydrate metabolic process;GO:0034645//cellular macromolecule biosynthetic process;GO:1901576//organic substance biosynthetic process;GO:0044260//cellular macromolecule metabolic process;GO:0009059//macromolecule biosynthetic pro…	K13681//xyloglucan fucosyltransferase [EC:2.4.1.-]
LOC_Os07g08350	1.636	0.32	-2.17952	3.00265e-14	GO:0050801//ion homeostasis;GO:0048878//chemical homeostasis;GO:0009987//cellular process;GO:0042592//homeostatic process;GO:0006873//cellular ion homeostasis;GO:0055082//cellular chemical homeostasis;GO:0019725//cellular homeostasis;GO:0065008//regulation of biological quality;GO:0065007//biological regulation;GO:0005886//plasma membrane;GO:0016021//integral component of membrane;GO:0031224//int…	K13172//serine/arginine repetitive matrix protein 2;K22020//mucin-19
LOC_Os04g02590	3.756	0.623	-2.13166	5.84092e-07
LOC_Os05g44560	10.403	2.47	-2.04728	4.1962e-106	GO:0009987//cellular process;GO:0007018//microtubule-based movement;GO:0007017//microtubule-based process;GO:0006928//movement of cell or subcellular component;GO:0032991//protein-containing complex;GO:0099080//supramolecular complex;GO:0005622//intracellular;GO:0005874//microtubule;GO:0099081//supramolecular polymer;GO:0005871//kinesin complex;GO:0043228//non-membrane-bounded organelle;GO:004322…	K10406//kinesin family member C2/C3
LOC_Os12g38660	28.48	6.713	-2.03748	9.11503e-27	GO:0031224//intrinsic component of membrane;GO:0016020//membrane;GO:0016021//integral component of membrane;GO:0070011//peptidase activity, acting on L-amino acid peptides;GO:0003824//catalytic activity;GO:0016787//hydrolase activity;GO:0140096//catalytic activity, acting on a protein;GO:0008234//cysteine-type peptidase activity;GO:0008233//peptidase activity;
LOC_Os11g41680	1.05	0.223	-2.01489	3.99493e-08	GO:0016020//membrane;GO:0031224//intrinsic component of membrane;GO:0016021//integral component of membrane;GO:0016705//oxidoreductase activity, acting on paired donors, with incorporation or reduction of molecular oxygen;GO:0046906//tetrapyrrole binding;GO:0020037//heme binding;GO:0043167//ion binding;GO:0004497//monooxygenase activity;GO:0046872//metal ion binding;GO:0043169//cation binding;GO:…	K00512//steroid 17alpha-monooxygenase / 17alpha-hydroxyprogesterone deacetylase [EC:1.14.14.19 1.14.14.32]+ko01100//Metabolic pathways;K14985//26-hydroxylase [EC:1.14.-.-]
LOC_Os08g37300	0.99	0.14	-1.97574	0.000116954		K01568//pyruvate decarboxylase [EC:4.1.1.1]+ko00010//Glycolysis / Gluconeogenesis+ko01100//Metabolic pathways+ko01110//Biosynthesis of secondary metabolites;K00430//peroxidase [EC:1.11.1.7]+ko01100//Metabolic pathways+ko01110//Biosynthesis of secondary metabolites+ko00940//Phenylpropanoid biosynthesis
LOC_Os05g45100	1.223	0.27	-1.96329	3.01555e-08	GO:0005622//intracellular;GO:0043231//intracellular membrane-bounded organelle;GO:0043229//intracellular organelle;GO:0043226//organelle;GO:0043227//membrane-bounded organelle;GO:0008194//UDP-glycosyltransferase activity;GO:0016758//transferase activity, transferring hexosyl groups;GO:0016740//transferase activity;GO:0003824//catalytic activity;GO:0016757//transferase activity, transferring glyco…	K22845//phlorizin synthase [EC:2.4.1.357]+ko01110//Biosynthesis of secondary metabolites+ko00941//Flavonoid biosynthesis
LOC_Os07g44110	1.24	0.276	-1.95201	2.57108e-09	GO:0031224//intrinsic component of membrane;GO:0016021//integral component of membrane;GO:0016020//membrane;GO:0005506//iron ion binding;GO:0046914//transition metal ion binding;GO:0003824//catalytic activity;GO:0016491//oxidoreductase activity;GO:0020037//heme binding;GO:0046906//tetrapyrrole binding;GO:0043169//cation binding;GO:1901363//heterocyclic compound binding;GO:0097159//organic cyclic …	K20660//cytochrome P450 family 709
LOC_Os09g18159	0.6	0.126	-1.94297	4.71865e-07	GO:0016020//membrane;GO:0031224//intrinsic component of membrane;GO:0016021//integral component of membrane;GO:0036094//small molecule binding;GO:0097159//organic cyclic compound binding;GO:0017076//purine nucleotide binding;GO:0035639//purine ribonucleoside triphosphate binding;GO:0005488//binding;GO:0097367//carbohydrate derivative binding;GO:0043168//anion binding;GO:0032555//purine ribonucleo…	K04733//interleukin-1 receptor-associated kinase 4 [EC:2.7.11.1];K16224//senescence-induced receptor-like serine/threonine-protein kinase+ko04016//MAPK signaling pathway - plant+ko04626//Plant-pathogen interaction
LOC_Os05g31890	16.58	4.236	-1.94049	6.80406e-78	GO:0009057//macromolecule catabolic process;GO:0008152//metabolic process;GO:0019538//protein metabolic process;GO:0044238//primary metabolic process;GO:0006807//nitrogen compound metabolic process;GO:0043170//macromolecule metabolic process;GO:0006508//proteolysis;GO:1901575//organic substance catabolic process;GO:0071704//organic substance metabolic process;GO:1901564//organonitrogen compound m…	K22683//aspartyl protease family protein [EC:3.4.23.-];K01381//saccharopepsin [EC:3.4.23.25]
LOC_Os04g40990	1.426	0.33	-1.93674	1.0126e-10	GO:0046487//glyoxylate metabolic process;GO:0072350//tricarboxylic acid metabolic process;GO:0045333//cellular respiration;GO:0044237//cellular metabolic process;GO:0044281//small molecule metabolic process;GO:0006082//organic acid metabolic process;GO:0006097//glyoxylate cycle;GO:0006099//tricarboxylic acid cycle;GO:0044238//primary metabolic process;GO:0006081//cellular aldehyde metabolic proce…	K01638//malate synthase [EC:2.3.3.9]+ko01100//Metabolic pathways+ko01110//Biosynthesis of secondary metabolites+ko00620//Pyruvate metabolism+ko01200//Carbon metabolism+ko00630//Glyoxylate and dicarboxylate metabolism;K01638//malate synthase [EC:2.3.3.9]+ko01100//Metabolic pathways+ko01110//Biosynthesis of secondary metabolites+ko00620//Pyruvate metabolism+ko01200//Carbon metabolism+ko00630//Glyox…
LOC_Os10g33010	0.083	0.006	-1.91472	0.000750357	GO:1901360//organic cyclic compound metabolic process;GO:0015074//DNA integration;GO:0008152//metabolic process;GO:0090304//nucleic acid metabolic process;GO:0043170//macromolecule metabolic process;GO:0044238//primary metabolic process;GO:0006807//nitrogen compound metabolic process;GO:0044237//cellular metabolic process;GO:0006139//nucleobase-containing compound metabolic process;GO:0071704//or…	K10523//speckle-type POZ protein;K07393//glutathionyl-hydroquinone reductase [EC:1.8.5.7];K13457//disease resistance protein RPM1+ko04626//Plant-pathogen interaction;K01183//chitinase [EC:3.2.1.14]+ko00520//Amino sugar and nucleotide sugar metabolism+ko01100//Metabolic pathways;K00820//glucosamine---fructose-6-phosphate aminotransferase (isomerizing) [EC:2.6.1.16]+ko00250//Alanine, aspartate and …
LOC_Os09g11640	0.1	0	-1.90482	0.000969324		K22020//mucin-19
LOC_Os05g28440	0.396	0	-1.84563	0.00136879
LOC_Os01g32670	8.973	2.38	-1.83156	4.96894e-17
LOC_Os05g18730	0.72	0.17	-1.8302	3.28446e-07	GO:0061936//fusion of sperm to egg plasma membrane involved in double fertilization forming a zygote and endosperm;GO:0009566//fertilization;GO:0048229//gametophyte development;GO:0009555//pollen development;GO:0032504//multicellular organism reproduction;GO:0051704//multi-organism process;GO:0048235//pollen sperm cell differentiation;GO:0007276//gamete generation;GO:0003006//developmental proces…	K03189//urease accessory protein;K01534//Cd2+/Zn2+-exporting ATPase [EC:3.6.3.3 3.6.3.5]
LOC_Os05g31910	0.546	0.126	-1.82307	2.60073e-06	GO:0051234//establishment of localization;GO:0006810//transport;GO:0055085//transmembrane transport;GO:0051179//localization;GO:0031224//intrinsic component of membrane;GO:0016020//membrane;GO:0005886//plasma membrane;GO:0071944//cell periphery;GO:0016021//integral component of membrane;GO:0003824//catalytic activity;GO:0097159//organic cyclic compound binding;GO:0043167//ion binding;GO:0000166//…	K05681//ATP-binding cassette, subfamily G (WHITE), member 2+ko02010//ABC transporters;K05681//ATP-binding cassette, subfamily G (WHITE), member 2+ko02010//ABC transporters
LOC_Os09g31990	0.583	0.053	-1.81697	0.00145185
LOC_Os01g15280	0.913	0.076	-1.81214	0.00172313	GO:0003677//DNA binding;GO:0097159//organic cyclic compound binding;GO:0003676//nucleic acid binding;GO:1901363//heterocyclic compound binding;GO:0046983//protein dimerization activity;GO:0005515//protein binding;GO:0005488//binding;	K19984//exocyst complex component 5;K10398//kinesin family member 11;K21437//ankyrin repeat domain-containing protein 13;K11866//STAM-binding protein [EC:3.4.19.12]+ko04144//Endocytosis;K04733//interleukin-1 receptor-associated kinase 4 [EC:2.7.11.1]
LOC_Os01g50110	0.616	0.106	-1.79345	0.000440802	GO:0032502//developmental process;GO:0030154//cell differentiation;GO:0009987//cellular process;GO:0048869//cellular developmental process;GO:0005622//intracellular;GO:0043231//intracellular membrane-bounded organelle;GO:0043227//membrane-bounded organelle;GO:0043226//organelle;GO:0005634//nucleus;GO:0043229//intracellular organelle;GO:0003677//DNA binding;GO:0005488//binding;GO:0001067//regulato…	K09422//transcription factor MYB, plant
LOC_Os04g42120	0.246	0.033	-1.78188	0.00151043	GO:0044237//cellular metabolic process;GO:0006473//protein acetylation;GO:0000003//reproduction;GO:0031326//regulation of cellular biosynthetic process;GO:0051276//chromosome organization;GO:0007049//cell cycle;GO:0043687//post-translational protein modification;GO:0022414//reproductive process;GO:0140014//mitotic nuclear division;GO:1901564//organonitrogen compound metabolic process;GO:0050789//…	K11268//N-acetyltransferase [EC:2.3.1.-]
LOC_Os05g36040	0.29	0.063	-1.78062	0.000522762		K21444//poly(rC)-binding protein 3/4;K04485//DNA repair protein RadA/Sms
LOC_Os09g18290	1.323	0.03	-1.77852	0.00199197		K20547//basic endochitinase B [EC:3.2.1.14]+ko04016//MAPK signaling pathway - plant+ko00520//Amino sugar and nucleotide sugar metabolism+ko01100//Metabolic pathways;K02184//formin 2
LOC_Os06g48010	2.573	0.683	-1.77115	1.37668e-10	GO:0044248//cellular catabolic process;GO:0017144//drug metabolic process;GO:0042744//hydrogen peroxide catabolic process;GO:0006979//response to oxidative stress;GO:0072593//reactive oxygen species metabolic process;GO:0016999//antibiotic metabolic process;GO:0050896//response to stimulus;GO:0042737//drug catabolic process;GO:0009056//catabolic process;GO:0008152//metabolic process;GO:0006950//r…	K00430//peroxidase [EC:1.11.1.7]+ko01100//Metabolic pathways+ko01110//Biosynthesis of secondary metabolites+ko00940//Phenylpropanoid biosynthesis
LOC_Os09g27260	1.973	0.53	-1.75088	2.06649e-09	GO:0031224//intrinsic component of membrane;GO:0016021//integral component of membrane;GO:0016020//membrane;	K17987//next to BRCA1 gene 1 protein;K11323//histone arginine demethylase JMJD6 [EC:1.14.11.-]
LOC_Os10g07548	0.956	0.243	-1.75002	1.43007e-06	GO:0016021//integral component of membrane;GO:0016020//membrane;GO:0031224//intrinsic component of membrane;GO:1901363//heterocyclic compound binding;GO:0043167//ion binding;GO:0030246//carbohydrate binding;GO:0032559//adenyl ribonucleotide binding;GO:0016740//transferase activity;GO:0043168//anion binding;GO:0005488//binding;GO:0016301//kinase activity;GO:0008144//drug binding;GO:0032555//purine…	K04733//interleukin-1 receptor-associated kinase 4 [EC:2.7.11.1]
LOC_Os02g34190	3.99	1.01	-1.72677	7.80758e-06
LOC_Os04g27060	10.883	3.24	-1.72596	8.79144e-42		K02184//formin 2
LOC_Os12g14699	0.646	0.163	-1.72001	9.7893e-06	GO:0050789//regulation of biological process;GO:0016310//phosphorylation;GO:0007165//signal transduction;GO:0006796//phosphate-containing compound metabolic process;GO:0007166//cell surface receptor signaling pathway;GO:0044237//cellular metabolic process;GO:0051716//cellular response to stimulus;GO:0044260//cellular macromolecule metabolic process;GO:0007154//cell communication;GO:0006468//prote…	K04733//interleukin-1 receptor-associated kinase 4 [EC:2.7.11.1]
LOC_Os10g19080	0.376	0.04	-1.68744	0.00340651		K22522//cytokinin riboside 5'-monophosphate phosphoribohydrolase [EC:3.2.2.-];K02943//large subunit ribosomal protein LP2+ko03010//Ribosome;K05658//ATP-binding cassette, subfamily B (MDR/TAP), member 1 [EC:7.6.2.2]+ko02010//ABC transporters;K01188//beta-glucosidase [EC:3.2.1.21]+ko01100//Metabolic pathways+ko00500//Starch and sucrose metabolism+ko01110//Biosynthesis of secondary metabolites+ko004…
LOC_Os12g33620	2.116	0.48	-1.67916	0.000310954	GO:0003824//catalytic activity;GO:0008233//peptidase activity;GO:0016787//hydrolase activity;GO:0008234//cysteine-type peptidase activity;GO:0070011//peptidase activity, acting on L-amino acid peptides;GO:0140096//catalytic activity, acting on a protein;
LOC_Os11g47570	0.603	0.123	-1.67909	0.000914375	GO:1901575//organic substance catabolic process;GO:0010383//cell wall polysaccharide metabolic process;GO:0005976//polysaccharide metabolic process;GO:0005975//carbohydrate metabolic process;GO:0000272//polysaccharide catabolic process;GO:0044036//cell wall macromolecule metabolic process;GO:0071704//organic substance metabolic process;GO:0045491//xylan metabolic process;GO:0009057//macromolecule…	K01183//chitinase [EC:3.2.1.14]+ko00520//Amino sugar and nucleotide sugar metabolism+ko01100//Metabolic pathways
LOC_Os08g18890	0.886	0	-1.67678	0.00340052
LOC_Os02g27500	0.336	0.07	-1.67208	0.00100115	GO:1901363//heterocyclic compound binding;GO:0032553//ribonucleotide binding;GO:1901265//nucleoside phosphate binding;GO:0032559//adenyl ribonucleotide binding;GO:0097367//carbohydrate derivative binding;GO:0043168//anion binding;GO:0043167//ion binding;GO:0097159//organic cyclic compound binding;GO:0036094//small molecule binding;GO:0005488//binding;GO:0043531//ADP binding;GO:0000166//nucleotide…	K13457//disease resistance protein RPM1+ko04626//Plant-pathogen interaction
LOC_Os06g34530	0.276	0.016	-1.66202	0.00406538	GO:0031224//intrinsic component of membrane;GO:0016020//membrane;GO:0016021//integral component of membrane;	K19038//E3 ubiquitin-protein ligase ATL41 [EC:2.3.2.27]
LOC_Os12g38720	19.396	6.003	-1.66178	6.65205e-39	GO:0016020//membrane;GO:0016021//integral component of membrane;GO:0031224//intrinsic component of membrane;GO:0008234//cysteine-type peptidase activity;GO:0140096//catalytic activity, acting on a protein;GO:0016787//hydrolase activity;GO:0070011//peptidase activity, acting on L-amino acid peptides;GO:0003824//catalytic activity;GO:0008233//peptidase activity;
LOC_Os05g12320	2.406	0.67	-1.64076	3.05767e-06	GO:0051234//establishment of localization;GO:0071702//organic substance transport;GO:0006810//transport;GO:0051179//localization;GO:0008643//carbohydrate transport;GO:0031224//intrinsic component of membrane;GO:0071944//cell periphery;GO:0016021//integral component of membrane;GO:0016020//membrane;GO:0005887//integral component of plasma membrane;GO:0005886//plasma membrane;GO:0031226//intrinsic …	K15382//solute carrier family 50 (sugar transporter)
LOC_Os03g22220	0.416	0.066	-1.6338	0.00325857	GO:0031224//intrinsic component of membrane;GO:0016021//integral component of membrane;GO:0016020//membrane;	K22020//mucin-19
LOC_Os10g38340	6.15	1.936	-1.62244	6.42367e-18	GO:0006790//sulfur compound metabolic process;GO:0008152//metabolic process;GO:0006518//peptide metabolic process;GO:0044237//cellular metabolic process;GO:0043603//cellular amide metabolic process;GO:0034641//cellular nitrogen compound metabolic process;GO:1901564//organonitrogen compound metabolic process;GO:0006575//cellular modified amino acid metabolic process;GO:0006807//nitrogen compound m…	K00799//glutathione S-transferase [EC:2.5.1.18]+ko00480//Glutathione metabolism
LOC_Os09g20220	2.793	0.843	-1.6077	8.05047e-09	GO:0008152//metabolic process;GO:0071704//organic substance metabolic process;GO:1901564//organonitrogen compound metabolic process;GO:0034641//cellular nitrogen compound metabolic process;GO:0006790//sulfur compound metabolic process;GO:0006518//peptide metabolic process;GO:0009987//cellular process;GO:0006575//cellular modified amino acid metabolic process;GO:0006749//glutathione metabolic proc…	K00799//glutathione S-transferase [EC:2.5.1.18]+ko00480//Glutathione metabolism
LOC_Os10g38350	0.846	0.19	-1.60741	0.0010085	GO:0006575//cellular modified amino acid metabolic process;GO:0006790//sulfur compound metabolic process;GO:0043603//cellular amide metabolic process;GO:1901564//organonitrogen compound metabolic process;GO:0071704//organic substance metabolic process;GO:0009987//cellular process;GO:0044237//cellular metabolic process;GO:0006749//glutathione metabolic process;GO:0034641//cellular nitrogen compoun…	K00799//glutathione S-transferase [EC:2.5.1.18]+ko00480//Glutathione metabolism
LOC_Os07g22610	0.056	0	-1.57215	0.00567845	GO:0043167//ion binding;GO:0005488//binding;GO:0046872//metal ion binding;GO:0008270//zinc ion binding;GO:0043169//cation binding;GO:0046914//transition metal ion binding;	K11816//indole-3-pyruvate monooxygenase [EC:1.14.13.168]+ko00380//Tryptophan metabolism+ko01100//Metabolic pathways;K17604//zinc finger SWIM domain-containing protein 3
LOC_Os12g10610	0.466	0	-1.57215	0.00567845	GO:0042221//response to chemical;GO:0034645//cellular macromolecule biosynthetic process;GO:0050896//response to stimulus;GO:0019538//protein metabolic process;GO:0007275//multicellular organism development;GO:0006518//peptide metabolic process;GO:0009719//response to endogenous stimulus;GO:0035670//plant-type ovary development;GO:0008152//metabolic process;GO:0009725//response to hormone;GO:0048…	K02874//large subunit ribosomal protein L14+ko03010//Ribosome;K02878//large subunit ribosomal protein L16+ko03010//Ribosome
LOC_Os10g10149	0.85	0.22	-1.56647	0.000475893
LOC_Os01g62730	1.34	0	-1.54973	0.00637795
LOC_Os11g39450	6.24	2.113	-1.5254	7.06984e-25	GO:0043170//macromolecule metabolic process;GO:0006468//protein phosphorylation;GO:1901564//organonitrogen compound metabolic process;GO:0071704//organic substance metabolic process;GO:0044237//cellular metabolic process;GO:0016310//phosphorylation;GO:0036211//protein modification process;GO:0019538//protein metabolic process;GO:0009987//cellular process;GO:0044238//primary metabolic process;GO:0…	K04733//interleukin-1 receptor-associated kinase 4 [EC:2.7.11.1]
LOC_Os05g34940	0.453	0.14	-1.51796	0.00501979	GO:0048455//stamen formation;GO:0010093//specification of floral organ identity;GO:0010097//specification of stamen identity;GO:2001141//regulation of RNA biosynthetic process;GO:0048448//stamen morphogenesis;GO:0045944//positive regulation of transcription by RNA polymerase II;GO:0007275//multicellular organism development;GO:0050794//regulation of cellular process;GO:0009889//regulation of bios…	K09264//MADS-box transcription factor, plant;K09264//MADS-box transcription factor, plant;K09264//MADS-box transcription factor, plant
LOC_Os06g28020	0.346	0.083	-1.51026	0.00455466		K21444//poly(rC)-binding protein 3/4
LOC_Os06g26270	2.103	0.673	-1.50133	1.0306e-06	GO:0046907//intracellular transport;GO:0051234//establishment of localization;GO:0045184//establishment of protein localization;GO:0008104//protein localization;GO:0015833//peptide transport;GO:0048193//Golgi vesicle transport;GO:0006888//endoplasmic reticulum to Golgi vesicle-mediated transport;GO:0051649//establishment of localization in cell;GO:0006810//transport;GO:0051641//cellular localizat…	K14009//B-cell receptor-associated protein 31+ko04141//Protein processing in endoplasmic reticulum
LOC_Os01g39860	6.403	2.24	-1.48661	2.20437e-24	GO:0043167//ion binding;GO:0003824//catalytic activity;GO:0005488//binding;GO:0046872//metal ion binding;GO:0043169//cation binding;GO:0051213//dioxygenase activity;GO:0016491//oxidoreductase activity;	K05933//aminocyclopropanecarboxylate oxidase [EC:1.14.17.4]+ko01100//Metabolic pathways+ko01110//Biosynthesis of secondary metabolites+ko00270//Cysteine and methionine metabolism
LOC_Os08g39730	0.483	0.133	-1.48125	0.00178229	GO:0016101//diterpenoid metabolic process;GO:0071704//organic substance metabolic process;GO:1901576//organic substance biosynthetic process;GO:0008152//metabolic process;GO:0044249//cellular biosynthetic process;GO:0009058//biosynthetic process;GO:0016114//terpenoid biosynthetic process;GO:0006721//terpenoid metabolic process;GO:0006629//lipid metabolic process;GO:0009987//cellular process;GO:00…	K16084//ent-cassa-12,15-diene 11-hydroxylase / oryzalexin D synthase [EC:1.14.14.112 1.14.14.123]+ko00904//Diterpenoid biosynthesis+ko01110//Biosynthesis of secondary metabolites
LOC_Os02g17730	4.896	1.603	-1.44934	1.31131e-05	GO:0005886//plasma membrane;GO:0031224//intrinsic component of membrane;GO:0016020//membrane;GO:0016021//integral component of membrane;GO:0071944//cell periphery;GO:0003824//catalytic activity;GO:0005488//binding;GO:0008144//drug binding;GO:0043167//ion binding;GO:0097367//carbohydrate derivative binding;GO:0016773//phosphotransferase activity, alcohol group as acceptor;GO:0036094//small molecul…	K13420//LRR receptor-like serine/threonine-protein kinase FLS2 [EC:2.7.11.1]+ko04016//MAPK signaling pathway - plant+ko04626//Plant-pathogen interaction
LOC_Os04g27190	1.126	0.363	-1.43986	5.76768e-07	GO:0005488//binding;GO:0043169//cation binding;GO:0003824//catalytic activity;GO:0046872//metal ion binding;GO:0043167//ion binding;GO:0016829//lyase activity;GO:0010333//terpene synthase activity;GO:0016835//carbon-oxygen lyase activity;GO:0016838//carbon-oxygen lyase activity, acting on phosphates;GO:0000287//magnesium ion binding;	K15803//(-)-germacrene D synthase [EC:4.2.3.75]+ko00909//Sesquiterpenoid and triterpenoid biosynthesis;K15803//(-)-germacrene D synthase [EC:4.2.3.75]+ko00909//Sesquiterpenoid and triterpenoid biosynthesis;K15803//(-)-germacrene D synthase [EC:4.2.3.75]+ko00909//Sesquiterpenoid and triterpenoid biosynthesis
LOC_Os01g45110	5.703	2.073	-1.42669	7.18924e-22	GO:0031224//intrinsic component of membrane;GO:0016021//integral component of membrane;GO:0016020//membrane;GO:0043229//intracellular organelle;GO:0005622//intracellular;GO:0043226//organelle;GO:0043231//intracellular membrane-bounded organelle;GO:0043227//membrane-bounded organelle;GO:0080044//quercetin 7-O-glucosyltransferase activity;GO:0016740//transferase activity;GO:0046527//glucosyltransfe…	K13496//UDP-glucosyl transferase 73C [EC:2.4.1.-];K14595//abscisate beta-glucosyltransferase [EC:2.4.1.263]+ko00906//Carotenoid biosynthesis+ko01100//Metabolic pathways+ko01110//Biosynthesis of secondary metabolites
LOC_Os03g24560	4.176	1.466	-1.41984	5.15854e-08		K14306//nuclear pore complex protein Nup62+ko03013//RNA transport;K08874//transformation/transcription domain-associated protein
LOC_Os03g55460	1.746	0.493	-1.4161	0.00269981		K01180//endo-1,3(4)-beta-glucanase [EC:3.2.1.6]
LOC_Os11g07170	0.206	0.056	-1.40212	0.00471121	GO:0016021//integral component of membrane;GO:0016020//membrane;GO:0031224//intrinsic component of membrane;GO:0005488//binding;GO:0016301//kinase activity;GO:0032553//ribonucleotide binding;GO:0097159//organic cyclic compound binding;GO:0036094//small molecule binding;GO:0140096//catalytic activity, acting on a protein;GO:0016772//transferase activity, transferring phosphorus-containing groups;G…	K13428//LRR receptor-like serine/threonine-protein kinase EFR [EC:2.7.11.1]+ko04626//Plant-pathogen interaction;K20181//vacuolar protein sorting-associated protein 18
LOC_Os05g39770	1.513	0.546	-1.39586	1.25898e-08	GO:0070279//vitamin B6 binding;GO:0097159//organic cyclic compound binding;GO:0036094//small molecule binding;GO:0043167//ion binding;GO:0003824//catalytic activity;GO:0005488//binding;GO:0019842//vitamin binding;GO:0016769//transferase activity, transferring nitrogenous groups;GO:0043168//anion binding;GO:1901363//heterocyclic compound binding;GO:0030170//pyridoxal phosphate binding;GO:0008144//…	K00827//alanine-glyoxylate transaminase / (R)-3-amino-2-methylpropionate-pyruvate transaminase [EC:2.6.1.44 2.6.1.40]+ko00250//Alanine, aspartate and glutamate metabolism+ko00280//Valine, leucine and isoleucine degradation+ko01100//Metabolic pathways+ko01110//Biosynthesis of secondary metabolites+ko00260//Glycine, serine and threonine metabolism+ko00270//Cysteine and methionine metabolism;K00827/…
LOC_Os04g39360	4.666	1.586	-1.39462	3.8282e-05		K13171//serine/arginine repetitive matrix protein 1+ko03015//mRNA surveillance pathway+ko03013//RNA transport
LOC_Os07g44140	2.453	0.91	-1.38181	3.01369e-12	GO:0031224//intrinsic component of membrane;GO:0016020//membrane;GO:0016021//integral component of membrane;GO:0004497//monooxygenase activity;GO:0005488//binding;GO:0097159//organic cyclic compound binding;GO:0046914//transition metal ion binding;GO:0043167//ion binding;GO:0003824//catalytic activity;GO:1901363//heterocyclic compound binding;GO:0016491//oxidoreductase activity;GO:0016705//oxidor…	K20660//cytochrome P450 family 709
LOC_Os05g07450	0.306	0.086	-1.36228	0.00538908	GO:0000003//reproduction;GO:0016310//phosphorylation;GO:0009875//pollen-pistil interaction;GO:0032501//multicellular organismal process;GO:0044260//cellular macromolecule metabolic process;GO:0044238//primary metabolic process;GO:1901564//organonitrogen compound metabolic process;GO:0006796//phosphate-containing compound metabolic process;GO:0048544//recognition of pollen;GO:0006807//nitrogen com…	K04733//interleukin-1 receptor-associated kinase 4 [EC:2.7.11.1]
LOC_Os05g43420	0.356	0.12	-1.3562	0.00183182		K22020//mucin-19
LOC_Os03g16030	3.02	1.113	-1.35194	3.85282e-07	GO:0043933//protein-containing complex subunit organization;GO:0045471//response to ethanol;GO:1901700//response to oxygen-containing compound;GO:0022607//cellular component assembly;GO:0000302//response to reactive oxygen species;GO:0050896//response to stimulus;GO:0009636//response to toxic substance;GO:0009628//response to abiotic stimulus;GO:0010033//response to organic substance;GO:0046677//…	K13993//HSP20 family protein+ko04141//Protein processing in endoplasmic reticulum
LOC_Os07g48170	0.303	0.1	-1.3516	0.00105826		K03514//non-canonical poly(A) RNA polymerase PAPD5/7 [EC:2.7.7.19]+ko03018//RNA degradation
LOC_Os01g23710	10.23	3.966	-1.34755	3.15985e-39	GO:0010556//regulation of macromolecule biosynthetic process;GO:0006355//regulation of transcription, DNA-templated;GO:0065007//biological regulation;GO:0019222//regulation of metabolic process;GO:0080090//regulation of primary metabolic process;GO:0051171//regulation of nitrogen compound metabolic process;GO:0051252//regulation of RNA metabolic process;GO:0009889//regulation of biosynthetic proc…	K14306//nuclear pore complex protein Nup62+ko03013//RNA transport
LOC_Os02g04690	1.683	0.62	-1.34373	2.68931e-09	GO:0016853//isomerase activity;GO:0003824//catalytic activity;GO:0016866//intramolecular transferase activity;	K01853//cycloartenol synthase [EC:5.4.99.8]+ko01100//Metabolic pathways+ko01110//Biosynthesis of secondary metabolites+ko00100//Steroid biosynthesis;K01853//cycloartenol synthase [EC:5.4.99.8]+ko01100//Metabolic pathways+ko01110//Biosynthesis of secondary metabolites+ko00100//Steroid biosynthesis
LOC_Os09g02270	2.77	1.033	-1.33666	9.25974e-08	GO:0042436//indole-containing compound catabolic process;GO:1901606//alpha-amino acid catabolic process;GO:0042180//cellular ketone metabolic process;GO:0070189//kynurenine metabolic process;GO:0042537//benzene-containing compound metabolic process;GO:0009987//cellular process;GO:0009074//aromatic amino acid family catabolic process;GO:0006082//organic acid metabolic process;GO:0006725//cellular …	K22390//acid phosphatase type 7;K15223//upstream activation factor subunit UAF30;K22390//acid phosphatase type 7
LOC_Os01g58910	0.996	0.37	-1.31304	0.000133938	GO:0016020//membrane;GO:0016021//integral component of membrane;GO:0031224//intrinsic component of membrane;GO:0005215//transporter activity;GO:0022857//transmembrane transporter activity;	K17500//integrin-linked kinase-associated serine/threonine phosphatase 2C [EC:3.1.3.16];K12900//FUS-interacting serine-arginine-rich protein 1+ko03040//Spliceosome
LOC_Os04g37970	3.756	1.483	-1.31016	1.06662e-11	GO:0016021//integral component of membrane;GO:0016020//membrane;GO:0005887//integral component of plasma membrane;GO:0071944//cell periphery;GO:0031224//intrinsic component of membrane;GO:0031226//intrinsic component of plasma membrane;GO:0005886//plasma membrane;GO:0005402//carbohydrate:cation symporter activity;GO:0015291//secondary active transmembrane transporter activity;GO:0015293//symporte…	K08150//MFS transporter, SP family, solute carrier family 2 (myo-inositol transporter), member 13
LOC_Os04g30040	0.596	0.213	-1.30881	0.000287664	GO:0044237//cellular metabolic process;GO:0009987//cellular process;GO:0006807//nitrogen compound metabolic process;GO:0006796//phosphate-containing compound metabolic process;GO:0006468//protein phosphorylation;GO:0044238//primary metabolic process;GO:1901564//organonitrogen compound metabolic process;GO:0071704//organic substance metabolic process;GO:0043412//macromolecule modification;GO:00362…	K04733//interleukin-1 receptor-associated kinase 4 [EC:2.7.11.1];K17302//coatomer subunit beta'
LOC_Os08g28010	1.463	0.503	-1.30577	0.0014563
LOC_Os01g62830	7.043	2.63	-1.30011	2.26949e-05
LOC_Os05g37350	1.93	0.776	-1.28508	2.93982e-19	GO:0006807//nitrogen compound metabolic process;GO:0006139//nucleobase-containing compound metabolic process;GO:0071704//organic substance metabolic process;GO:0070988//demethylation;GO:0090304//nucleic acid metabolic process;GO:0044238//primary metabolic process;GO:0043412//macromolecule modification;GO:0050896//response to stimulus;GO:0033554//cellular response to stress;GO:0006950//response to…	K10773//endonuclease III [EC:4.2.99.18]+ko03410//Base excision repair
LOC_Os08g31850	1.216	0.453	-1.28368	0.000100736	GO:0005488//binding;GO:0043167//ion binding;GO:0043169//cation binding;GO:0046872//metal ion binding;	K13172//serine/arginine repetitive matrix protein 2
LOC_Os07g44410	8.43	3.41	-1.28165	5.302e-32		K13172//serine/arginine repetitive matrix protein 2
LOC_Os09g23820	0.49	0.16	-1.28001	0.00543802	GO:0003824//catalytic activity;GO:1901363//heterocyclic compound binding;GO:0005488//binding;GO:0046906//tetrapyrrole binding;GO:0004497//monooxygenase activity;GO:0016491//oxidoreductase activity;GO:0020037//heme binding;GO:0046914//transition metal ion binding;GO:0043167//ion binding;GO:0043169//cation binding;GO:0046872//metal ion binding;GO:0016705//oxidoreductase activity, acting on paired d…	K10717//cytokinin trans-hydroxylase+ko00908//Zeatin biosynthesis+ko01100//Metabolic pathways+ko01110//Biosynthesis of secondary metabolites
LOC_Os02g36830	1.063	0.4	-1.27947	0.000105383	GO:0016740//transferase activity;GO:0016757//transferase activity, transferring glycosyl groups;GO:0003824//catalytic activity;GO:0016758//transferase activity, transferring hexosyl groups;	K22706//(R)-mandelonitrile beta-glucosyltransferase [EC:2.4.1.354]+ko00460//Cyanoamino acid metabolism;K13030//cyanohydrin beta-glucosyltransferase [EC:2.4.1.85]+ko01110//Biosynthesis of secondary metabolites+ko00460//Cyanoamino acid metabolism
LOC_Os12g09720	4.883	1.923	-1.27248	9.87579e-08	GO:0005576//extracellular region;GO:0048046//apoplast;GO:0030246//carbohydrate binding;GO:0005488//binding;	K04733//interleukin-1 receptor-associated kinase 4 [EC:2.7.11.1]
LOC_Os07g47390	3.63	1.41	-1.27127	2.14149e-06		K03006//DNA-directed RNA polymerase II subunit RPB1 [EC:2.7.7.6]+ko03020//RNA polymerase;K13172//serine/arginine repetitive matrix protein 2
LOC_Os12g10750	2.32	0.893	-1.25716	6.17214e-05	GO:0045927//positive regulation of growth;GO:0065007//biological regulation;GO:0048639//positive regulation of developmental growth;GO:0048518//positive regulation of biological process;GO:0046620//regulation of organ growth;GO:0046622//positive regulation of organ growth;GO:0040008//regulation of growth;GO:0050789//regulation of biological process;GO:0048638//regulation of developmental growth;G…
LOC_Os03g51740	1.45	0.573	-1.25617	3.44236e-06	GO:0021700//developmental maturation;GO:0009835//fruit ripening;GO:0032501//multicellular organismal process;GO:0009058//biosynthetic process;GO:0061458//reproductive system development;GO:0071695//anatomical structure maturation;GO:0071704//organic substance metabolic process;GO:0009987//cellular process;GO:0044249//cellular biosynthetic process;GO:0048731//system development;GO:1900673//olefin …	K01762//1-aminocyclopropane-1-carboxylate synthase [EC:4.4.1.14]+ko01100//Metabolic pathways+ko01110//Biosynthesis of secondary metabolites+ko00270//Cysteine and methionine metabolism
LOC_Os01g26300	4.03	1.63	-1.25387	2.55672e-09	GO:0071944//cell periphery;GO:0016020//membrane;GO:0005886//plasma membrane;GO:0016021//integral component of membrane;GO:0031224//intrinsic component of membrane;GO:0140096//catalytic activity, acting on a protein;GO:0016301//kinase activity;GO:0005524//ATP binding;GO:0032559//adenyl ribonucleotide binding;GO:0097159//organic cyclic compound binding;GO:1901363//heterocyclic compound binding;GO:0…	K04733//interleukin-1 receptor-associated kinase 4 [EC:2.7.11.1]
LOC_Os02g10780	8.966	3.703	-1.24519	5.60757e-19	GO:0007154//cell communication;GO:0031667//response to nutrient levels;GO:0031668//cellular response to extracellular stimulus;GO:0010647//positive regulation of cell communication;GO:0070417//cellular response to cold;GO:0009267//cellular response to starvation;GO:0048583//regulation of response to stimulus;GO:0042594//response to starvation;GO:0032106//positive regulation of response to extrace…	K22020//mucin-19
LOC_Os03g20420	9.723	4.066	-1.23339	1.97078e-44	GO:0008152//metabolic process;GO:0019566//arabinose metabolic process;GO:0019321//pentose metabolic process;GO:0005975//carbohydrate metabolic process;GO:0044281//small molecule metabolic process;GO:0046373//L-arabinose metabolic process;GO:0005996//monosaccharide metabolic process;GO:0044238//primary metabolic process;GO:0071704//organic substance metabolic process;GO:0009505//plant-type cell wa…	K01209//alpha-N-arabinofuranosidase [EC:3.2.1.55]+ko00520//Amino sugar and nucleotide sugar metabolism;K01209//alpha-N-arabinofuranosidase [EC:3.2.1.55]+ko00520//Amino sugar and nucleotide sugar metabolism;K01209//alpha-N-arabinofuranosidase [EC:3.2.1.55]+ko00520//Amino sugar and nucleotide sugar metabolism
LOC_Os09g15950	0.6	0.23	-1.21826	0.000775569	GO:0016021//integral component of membrane;GO:0031224//intrinsic component of membrane;GO:0016020//membrane;	K15502//serine/threonine-protein phosphatase 6 regulatory ankyrin repeat subunit A;K15503//serine/threonine-protein phosphatase 6 regulatory ankyrin repeat subunit B;K00889//1-phosphatidylinositol-4-phosphate 5-kinase [EC:2.7.1.68]+ko04144//Endocytosis+ko01100//Metabolic pathways+ko04070//Phosphatidylinositol signaling system+ko00562//Inositol phosphate metabolism
LOC_Os06g08920	1.966	0.71	-1.21631	0.00321257	GO:0031224//intrinsic component of membrane;GO:0005886//plasma membrane;GO:0016021//integral component of membrane;GO:0071944//cell periphery;GO:0016020//membrane;GO:0030594//neurotransmitter receptor activity;GO:0022839//ion gated channel activity;GO:0022836//gated channel activity;GO:0005230//extracellular ligand-gated ion channel activity;GO:0060089//molecular transducer activity;GO:0022803//p…
LOC_Os05g38880	10.26	4.326	-1.19778	5.62707e-10	GO:0016021//integral component of membrane;GO:0031224//intrinsic component of membrane;GO:0016020//membrane;
LOC_Os04g31790	1.81	0.743	-1.18301	5.63873e-05		K09264//MADS-box transcription factor, plant
LOC_Os06g39240	1.613	0.606	-1.18046	0.0023862	GO:0001101//response to acid chemical;GO:1901700//response to oxygen-containing compound;GO:0009266//response to temperature stimulus;GO:0010033//response to organic substance;GO:0006950//response to stress;GO:0009408//response to heat;GO:0009414//response to water deprivation;GO:0010035//response to inorganic substance;GO:0009737//response to abscisic acid;GO:0042221//response to chemical;GO:000…	K03627//putative transcription factor;K03627//putative transcription factor
LOC_Os07g27300	23.366	10.65	-1.17988	6.42019e-63	GO:0008380//RNA splicing;GO:0009987//cellular process;GO:0044085//cellular component biogenesis;GO:0016071//mRNA metabolic process;GO:0006807//nitrogen compound metabolic process;GO:0071704//organic substance metabolic process;GO:0006397//mRNA processing;GO:0000377//RNA splicing, via transesterification reactions with bulged adenosine as nucleophile;GO:0065003//protein-containing complex assembly…	K12849//pre-mRNA-splicing factor 38A+ko03040//Spliceosome;K12837//splicing factor U2AF 65 kDa subunit+ko03040//Spliceosome;K12849//pre-mRNA-splicing factor 38A+ko03040//Spliceosome;K12837//splicing factor U2AF 65 kDa subunit+ko03040//Spliceosome
LOC_Os04g44250	0.58	0.22	-1.17291	0.00460913	GO:0016757//transferase activity, transferring glycosyl groups;GO:0016740//transferase activity;GO:0003824//catalytic activity;GO:0016758//transferase activity, transferring hexosyl groups;	K22771//flavonol-3-O-L-rhamnoside-7-O-glucosyltransferase [EC:2.4.1.-]+ko00944//Flavone and flavonol biosynthesis;K13496//UDP-glucosyl transferase 73C [EC:2.4.1.-]
LOC_Os07g23150	5.37	2.34	-1.16535	3.89668e-15	GO:0003824//catalytic activity;GO:0016740//transferase activity;GO:0016747//transferase activity, transferring acyl groups other than amino-acyl groups;GO:0016746//transferase activity, transferring acyl groups;	K13264//isoflavone 7-O-glucoside-6''-O-malonyltransferase [EC:2.3.1.115]+ko00943//Isoflavonoid biosynthesis+ko00944//Flavone and flavonol biosynthesis;K21383//anthocyanidin 3-O-glucoside 6''-O-acyltransferase [EC:2.3.1.215]+ko00942//Anthocyanin biosynthesis;K14329//agmatine coumaroyltransferase [EC:2.3.1.64 2.3.1.-]+ko00330//Arginine and proline metabolism
LOC_Os05g02450	0.636	0.273	-1.15162	0.00131048	GO:0031224//intrinsic component of membrane;GO:0016020//membrane;GO:0016021//integral component of membrane;GO:0032555//purine ribonucleotide binding;GO:0016773//phosphotransferase activity, alcohol group as acceptor;GO:0000166//nucleotide binding;GO:0032553//ribonucleotide binding;GO:0043168//anion binding;GO:0140096//catalytic activity, acting on a protein;GO:0008144//drug binding;GO:0030554//a…	K04733//interleukin-1 receptor-associated kinase 4 [EC:2.7.11.1];K04733//interleukin-1 receptor-associated kinase 4 [EC:2.7.11.1]
LOC_Os01g09700	6.246	2.76	-1.15156	1.55749e-18	GO:0009058//biosynthetic process;GO:0008152//metabolic process;GO:0042802//identical protein binding;GO:0016846//carbon-sulfur lyase activity;GO:0003824//catalytic activity;GO:0097159//organic cyclic compound binding;GO:0016847//1-aminocyclopropane-1-carboxylate synthase activity;GO:0016829//lyase activity;GO:0070279//vitamin B6 binding;GO:0030170//pyridoxal phosphate binding;GO:0005515//protein …	K01762//1-aminocyclopropane-1-carboxylate synthase [EC:4.4.1.14]+ko01100//Metabolic pathways+ko01110//Biosynthesis of secondary metabolites+ko00270//Cysteine and methionine metabolism
LOC_Os09g18230	4.9	2.17	-1.14578	2.45304e-18	GO:0016020//membrane;GO:0016021//integral component of membrane;GO:0031224//intrinsic component of membrane;GO:0017076//purine nucleotide binding;GO:0030554//adenyl nucleotide binding;GO:0032553//ribonucleotide binding;GO:0097367//carbohydrate derivative binding;GO:0008144//drug binding;GO:0005524//ATP binding;GO:0003824//catalytic activity;GO:0016740//transferase activity;GO:0140096//catalytic a…	K04733//interleukin-1 receptor-associated kinase 4 [EC:2.7.11.1]
LOC_Os09g19510	1.293	0.543	-1.14283	0.000452749	GO:0031224//intrinsic component of membrane;GO:0016021//integral component of membrane;GO:0016020//membrane;GO:0043167//ion binding;GO:0005524//ATP binding;GO:0043168//anion binding;GO:0032553//ribonucleotide binding;GO:0097367//carbohydrate derivative binding;GO:0036094//small molecule binding;GO:0030554//adenyl nucleotide binding;GO:0016773//phosphotransferase activity, alcohol group as accepto…	K04733//interleukin-1 receptor-associated kinase 4 [EC:2.7.11.1]
LOC_Os02g51680	1.666	0.713	-1.13428	6.41345e-05	GO:0005991//trehalose metabolic process;GO:0009058//biosynthetic process;GO:0016051//carbohydrate biosynthetic process;GO:0044238//primary metabolic process;GO:0009311//oligosaccharide metabolic process;GO:0009987//cellular process;GO:0005984//disaccharide metabolic process;GO:0034637//cellular carbohydrate biosynthetic process;GO:0005992//trehalose biosynthetic process;GO:0044249//cellular biosy…	K01087//trehalose 6-phosphate phosphatase [EC:3.1.3.12]+ko01100//Metabolic pathways+ko00500//Starch and sucrose metabolism
LOC_Os11g35980	6.436	2.896	-1.12965	7.72899e-30	GO:0031224//intrinsic component of membrane;GO:0016021//integral component of membrane;GO:0016020//membrane;	K13466//EIX receptor 1/2+ko04626//Plant-pathogen interaction
LOC_Os01g54050	35.113	16.026	-1.11656	1.77937e-81	GO:0007165//signal transduction;GO:0010033//response to organic substance;GO:0006793//phosphorus metabolic process;GO:0050896//response to stimulus;GO:0009736//cytokinin-activated signaling pathway;GO:0071310//cellular response to organic substance;GO:0071368//cellular response to cytokinin stimulus;GO:0023052//signaling;GO:0016310//phosphorylation;GO:0050789//regulation of biological process;GO:…	K14490//histidine-containing phosphotransfer peotein+ko04075//Plant hormone signal transduction
LOC_Os12g12854	2.283	1.026	-1.09979	1.42579e-07	GO:0008152//metabolic process;GO:0006807//nitrogen compound metabolic process;GO:0043170//macromolecule metabolic process;GO:0044238//primary metabolic process;GO:0019538//protein metabolic process;GO:1901564//organonitrogen compound metabolic process;GO:0071704//organic substance metabolic process;GO:0035639//purine ribonucleoside triphosphate binding;GO:0032559//adenyl ribonucleotide binding;GO…
LOC_Os10g38600	3.01	1.373	-1.09698	3.74788e-05	GO:1901564//organonitrogen compound metabolic process;GO:0006518//peptide metabolic process;GO:0043603//cellular amide metabolic process;GO:0008152//metabolic process;GO:0009987//cellular process;GO:0006807//nitrogen compound metabolic process;GO:0034641//cellular nitrogen compound metabolic process;GO:0071704//organic substance metabolic process;GO:0044237//cellular metabolic process;GO:0006575/…	K00799//glutathione S-transferase [EC:2.5.1.18]+ko00480//Glutathione metabolism
LOC_Os08g05470	0.993	0.416	-1.09595	0.00255593		K06911//uncharacterized protein;K04733//interleukin-1 receptor-associated kinase 4 [EC:2.7.11.1]
LOC_Os06g13330	2.27	0.983	-1.09462	0.0011931		K20718//LRR receptor-like serine/threonine-protein kinase ERECTA [EC:2.7.11.1]+ko04016//MAPK signaling pathway - plant
LOC_Os06g20150	86.673	40.376	-1.08837	9.04628e-121	GO:0042744//hydrogen peroxide catabolic process;GO:0006950//response to stress;GO:0042743//hydrogen peroxide metabolic process;GO:0008152//metabolic process;GO:0044248//cellular catabolic process;GO:0017001//antibiotic catabolic process;GO:0006979//response to oxidative stress;GO:0009987//cellular process;GO:0050896//response to stimulus;GO:0042737//drug catabolic process;GO:0044237//cellular met…	K00430//peroxidase [EC:1.11.1.7]+ko01100//Metabolic pathways+ko01110//Biosynthesis of secondary metabolites+ko00940//Phenylpropanoid biosynthesis
LOC_Os05g02070	146.05	67.93	-1.0861	6.96677e-96	GO:0009987//cellular process;GO:0008152//metabolic process;GO:0072593//reactive oxygen species metabolic process;GO:0044237//cellular metabolic process;GO:0005622//intracellular;GO:0005829//cytosol;GO:0005737//cytoplasm;GO:0043169//cation binding;GO:0005488//binding;GO:0043167//ion binding;GO:0046872//metal ion binding;
LOC_Os08g36500	20.3	9.42	-1.08495	9.21406e-20	GO:0042136//neurotransmitter biosynthetic process;GO:0044237//cellular metabolic process;GO:0044281//small molecule metabolic process;GO:0072593//reactive oxygen species metabolic process;GO:0042126//nitrate metabolic process;GO:0009987//cellular process;GO:0001505//regulation of neurotransmitter levels;GO:0071704//organic substance metabolic process;GO:0044271//cellular nitrogen compound biosynt…	K10534//nitrate reductase (NAD(P)H) [EC:1.7.1.1 1.7.1.2 1.7.1.3]+ko00910//Nitrogen metabolism
ChrSy.fgenesh.gene.47	6.396	2.803	-1.08121	0.00119024
LOC_Os12g12390	17.493	8.07	-1.07834	7.96674e-11	GO:0140096//catalytic activity, acting on a protein;GO:0070011//peptidase activity, acting on L-amino acid peptides;GO:0008234//cysteine-type peptidase activity;GO:0016787//hydrolase activity;GO:0003824//catalytic activity;GO:0008233//peptidase activity;
LOC_Os07g23120	21.383	10.063	-1.06851	2.9619e-30		K22020//mucin-19;K10956//protein transport protein SEC61 subunit alpha+ko04145//Phagosome+ko04141//Protein processing in endoplasmic reticulum+ko03060//Protein export;K13172//serine/arginine repetitive matrix protein 2
LOC_Os02g09850	2.28	1.003	-1.06651	0.00112044	GO:0034765//regulation of ion transmembrane transport;GO:0034762//regulation of transmembrane transport;GO:0050789//regulation of biological process;GO:0065007//biological regulation;GO:1903959//regulation of anion transmembrane transport;GO:0044070//regulation of anion transport;GO:0043269//regulation of ion transport;GO:0051049//regulation of transport;GO:0080143//regulation of amino acid expor…	K00430//peroxidase [EC:1.11.1.7]+ko01100//Metabolic pathways+ko01110//Biosynthesis of secondary metabolites+ko00940//Phenylpropanoid biosynthesis;K04733//interleukin-1 receptor-associated kinase 4 [EC:2.7.11.1]
LOC_Os03g61910	2.44	1.003	-1.06527	1.70478e-06	GO:0008152//metabolic process;GO:0009987//cellular process;GO:0006259//DNA metabolic process;GO:0043170//macromolecule metabolic process;GO:0071704//organic substance metabolic process;GO:0090304//nucleic acid metabolic process;GO:0006807//nitrogen compound metabolic process;GO:0044238//primary metabolic process;GO:0044237//cellular metabolic process;GO:1901360//organic cyclic compound metabolic …	K11593//eukaryotic translation initiation factor 2C;K03517//quinolinate synthase [EC:2.5.1.72]+ko01100//Metabolic pathways+ko00760//Nicotinate and nicotinamide metabolism;K22686//pro-apoptotic serine protease NMA111 [EC:3.4.21.-];K14561//U3 small nucleolar ribonucleoprotein protein IMP4+ko03008//Ribosome biogenesis in eukaryotes;K17545//serine/threonine-protein kinase ULK4 [EC:2.7.11.1];K11593//e…
LOC_Os12g07680	4.916	2.303	-1.06437	3.46594e-11	GO:0034641//cellular nitrogen compound metabolic process;GO:0090304//nucleic acid metabolic process;GO:0006396//RNA processing;GO:0090305//nucleic acid phosphodiester bond hydrolysis;GO:0008033//tRNA processing;GO:0006807//nitrogen compound metabolic process;GO:0008152//metabolic process;GO:0006139//nucleobase-containing compound metabolic process;GO:0006725//cellular aromatic compound metabolic …	K03539//ribonuclease P/MRP protein subunit RPP1 [EC:3.1.26.5]+ko03013//RNA transport+ko03008//Ribosome biogenesis in eukaryotes
LOC_Os08g31440	2.14	0.956	-1.05778	0.000731719
LOC_Os07g15370	1.13	0.516	-1.05381	0.000113042	GO:0016020//membrane;GO:0031224//intrinsic component of membrane;GO:0016021//integral component of membrane;GO:0015075//ion transmembrane transporter activity;GO:0022890//inorganic cation transmembrane transporter activity;GO:0046915//transition metal ion transmembrane transporter activity;GO:0005384//manganese ion transmembrane transporter activity;GO:0046873//metal ion transmembrane transporter…	K21398//natural resistance-associated macrophage protein 2;K21398//natural resistance-associated macrophage protein 2
LOC_Os01g45640	7.683	3.62	-1.04401	5.23133e-08	GO:0031224//intrinsic component of membrane;GO:0016021//integral component of membrane;GO:0016020//membrane;
LOC_Os08g10310	125.276	60.486	-1.03972	1.2751e-268	GO:0044267//cellular protein metabolic process;GO:0009987//cellular process;GO:1901564//organonitrogen compound metabolic process;GO:0044260//cellular macromolecule metabolic process;GO:0019538//protein metabolic process;GO:0044237//cellular metabolic process;GO:0006796//phosphate-containing compound metabolic process;GO:0046777//protein autophosphorylation;GO:0043170//macromolecule metabolic pro…	K04733//interleukin-1 receptor-associated kinase 4 [EC:2.7.11.1];K04733//interleukin-1 receptor-associated kinase 4 [EC:2.7.11.1];K22698//protein SEY1 [EC:3.6.5.-];K22698//protein SEY1 [EC:3.6.5.-];K04733//interleukin-1 receptor-associated kinase 4 [EC:2.7.11.1]
LOC_Os03g15960	12.733	6.1	-1.03887	1.57161e-17	GO:0006457//protein folding;GO:0044085//cellular component biogenesis;GO:0071840//cellular component organization or biogenesis;GO:0009628//response to abiotic stimulus;GO:0009266//response to temperature stimulus;GO:0097305//response to alcohol;GO:0010035//response to inorganic substance;GO:0045471//response to ethanol;GO:0006950//response to stress;GO:0051704//multi-organism process;GO:0006970/…	K13993//HSP20 family protein+ko04141//Protein processing in endoplasmic reticulum;K13993//HSP20 family protein+ko04141//Protein processing in endoplasmic reticulum
LOC_Os06g16370	2.546	1.196	-1.03864	1.21547e-06	GO:2000112//regulation of cellular macromolecule biosynthetic process;GO:0010605//negative regulation of macromolecule metabolic process;GO:0031327//negative regulation of cellular biosynthetic process;GO:0009314//response to radiation;GO:0009987//cellular process;GO:0050793//regulation of developmental process;GO:0048584//positive regulation of response to stimulus;GO:1902679//negative regulatio…	K12135//zinc finger protein CONSTANS+ko04712//Circadian rhythm - plant
LOC_Os08g05960	10.483	5.036	-1.03227	1.26246e-09
LOC_Os01g43774	2.463	1.176	-1.03194	1.26094e-07	GO:0016021//integral component of membrane;GO:0031224//intrinsic component of membrane;GO:0016020//membrane;GO:0016705//oxidoreductase activity, acting on paired donors, with incorporation or reduction of molecular oxygen;GO:0043167//ion binding;GO:0046872//metal ion binding;GO:1901363//heterocyclic compound binding;GO:0005506//iron ion binding;GO:0005488//binding;GO:0020037//heme binding;GO:0046…	K07425//long-chain fatty acid omega-monooxygenase [EC:1.14.14.80]+ko00590//Arachidonic acid metabolism+ko01100//Metabolic pathways+ko00071//Fatty acid degradation;K07426//cytochrome P450 family 4 subfamily B polypeptide 1 [EC:1.14.14.1]
LOC_Os01g72140	2.103	0.98	-1.03174	0.000122828	GO:0009987//cellular process;GO:0008152//metabolic process;GO:0034641//cellular nitrogen compound metabolic process;GO:0043603//cellular amide metabolic process;GO:1901564//organonitrogen compound metabolic process;GO:0071704//organic substance metabolic process;GO:0006749//glutathione metabolic process;GO:0006518//peptide metabolic process;GO:0044237//cellular metabolic process;GO:0006575//cellu…	K00799//glutathione S-transferase [EC:2.5.1.18]+ko00480//Glutathione metabolism
LOC_Os03g02240	0.806	0.38	-1.02354	8.57656e-05		K22020//mucin-19
LOC_Os03g62480	1.71	0.823	-1.01812	4.01315e-05	GO:0016758//transferase activity, transferring hexosyl groups;GO:0003824//catalytic activity;GO:0016740//transferase activity;GO:0016757//transferase activity, transferring glycosyl groups;	K22845//phlorizin synthase [EC:2.4.1.357]+ko01110//Biosynthesis of secondary metabolites+ko00941//Flavonoid biosynthesis
LOC_Os06g45580	1.713	0.786	-1.01395	0.00193541	GO:0016021//integral component of membrane;GO:0016020//membrane;GO:0031224//intrinsic component of membrane;	K19040//E3 ubiquitin-protein ligase ATL10/75/76/77/78 [EC:2.3.2.27]
LOC_Os10g41480	2.01	0.953	-1.01393	3.26639e-05	GO:0016053//organic acid biosynthetic process;GO:0071704//organic substance metabolic process;GO:0008152//metabolic process;GO:0046394//carboxylic acid biosynthetic process;GO:0006082//organic acid metabolic process;GO:0009058//biosynthetic process;GO:1901564//organonitrogen compound metabolic process;GO:0043648//dicarboxylic acid metabolic process;GO:0008652//cellular amino acid biosynthetic pro…	K01626//3-deoxy-7-phosphoheptulonate synthase [EC:2.5.1.54]+ko01230//Biosynthesis of amino acids+ko01100//Metabolic pathways+ko01110//Biosynthesis of secondary metabolites+ko00400//Phenylalanine, tyrosine and tryptophan biosynthesis
LOC_Os10g37760	0.736	1.533	1.00138	0.000657392	GO:0016020//membrane;GO:0016021//integral component of membrane;GO:0031224//intrinsic component of membrane;GO:0070011//peptidase activity, acting on L-amino acid peptides;GO:0017171//serine hydrolase activity;GO:0004175//endopeptidase activity;GO:0140096//catalytic activity, acting on a protein;GO:0004252//serine-type endopeptidase activity;GO:0008233//peptidase activity;GO:0016787//hydrolase ac…	K04730//interleukin-1 receptor-associated kinase 1 [EC:2.7.11.1];K04730//interleukin-1 receptor-associated kinase 1 [EC:2.7.11.1]
LOC_Os12g43440	3.083	6.283	1.00184	9.45785e-07		K04733//interleukin-1 receptor-associated kinase 4 [EC:2.7.11.1]
LOC_Os08g08700	1.16	2.403	1.0019	0.000248582	GO:0016021//integral component of membrane;GO:0016020//membrane;GO:0031224//intrinsic component of membrane;	K08770//ubiquitin C
LOC_Os03g06290	0.423	0.873	1.00316	4.16917e-05	GO:0017171//serine hydrolase activity;GO:0140096//catalytic activity, acting on a protein;GO:0004252//serine-type endopeptidase activity;GO:0008236//serine-type peptidase activity;GO:0008233//peptidase activity;GO:0070011//peptidase activity, acting on L-amino acid peptides;GO:0003824//catalytic activity;GO:0016787//hydrolase activity;GO:0004175//endopeptidase activity;	K15333//tRNA guanosine-2'-O-methyltransferase [EC:2.1.1.34];K12619//5'-3' exoribonuclease 2 [EC:3.1.13.-]+ko03018//RNA degradation+ko03008//Ribosome biogenesis in eukaryotes;K13199//plasminogen activator inhibitor 1 RNA-binding protein;K13171//serine/arginine repetitive matrix protein 1+ko03015//mRNA surveillance pathway+ko03013//RNA transport
LOC_Os08g36250	0.69	1.426	1.0053	0.000107169
LOC_Os09g34160	0.4	0.836	1.00667	0.000339872	GO:0032559//adenyl ribonucleotide binding;GO:0005488//binding;GO:0043531//ADP binding;GO:1901363//heterocyclic compound binding;GO:0043168//anion binding;GO:0000166//nucleotide binding;GO:0043167//ion binding;GO:0036094//small molecule binding;GO:0032553//ribonucleotide binding;GO:1901265//nucleoside phosphate binding;GO:0017076//purine nucleotide binding;GO:0032555//purine ribonucleotide binding…	K13457//disease resistance protein RPM1+ko04626//Plant-pathogen interaction
LOC_Os05g26660	0.466	0.98	1.00938	0.000568627	GO:0043167//ion binding;GO:0046872//metal ion binding;GO:0005509//calcium ion binding;GO:0005488//binding;GO:0016491//oxidoreductase activity;GO:0003824//catalytic activity;GO:0043169//cation binding;	K17871//NADH:ubiquinone reductase (non-electrogenic) [EC:1.6.5.9]
LOC_Os11g29050	1.25	2.546	1.01293	2.49561e-08	GO:0036094//small molecule binding;GO:0005488//binding;GO:0097367//carbohydrate derivative binding;GO:0032559//adenyl ribonucleotide binding;GO:0043167//ion binding;GO:0030554//adenyl nucleotide binding;GO:0017076//purine nucleotide binding;GO:0032553//ribonucleotide binding;GO:0097159//organic cyclic compound binding;GO:0032555//purine ribonucleotide binding;GO:0043168//anion binding;GO:0000166/…	K13457//disease resistance protein RPM1+ko04626//Plant-pathogen interaction
LOC_Os07g10770	1.686	3.41	1.01522	1.87242e-17	GO:0071555//cell wall organization;GO:0009987//cellular process;GO:0000910//cytokinesis;GO:0005976//polysaccharide metabolic process;GO:0000278//mitotic cell cycle;GO:0044249//cellular biosynthetic process;GO:0016051//carbohydrate biosynthetic process;GO:0051274//beta-glucan biosynthetic process;GO:0008152//metabolic process;GO:1901576//organic substance biosynthetic process;GO:0045229//external …	K10999//cellulose synthase A [EC:2.4.1.12]
LOC_Os06g01760	1.38	2.716	1.01748	1.02298e-08	GO:0008152//metabolic process;GO:0044238//primary metabolic process;GO:0009987//cellular process;GO:0071840//cellular component organization or biogenesis;GO:0016043//cellular component organization;GO:0071704//organic substance metabolic process;GO:0005975//carbohydrate metabolic process;GO:0071555//cell wall organization;GO:0045229//external encapsulating structure organization;GO:0071554//cell…	K01184//polygalacturonase [EC:3.2.1.15]+ko00040//Pentose and glucuronate interconversions+ko01100//Metabolic pathways;K01213//galacturan 1,4-alpha-galacturonidase [EC:3.2.1.67]+ko00040//Pentose and glucuronate interconversions+ko01100//Metabolic pathways;K01184//polygalacturonase [EC:3.2.1.15]+ko00040//Pentose and glucuronate interconversions+ko01100//Metabolic pathways;K01213//galacturan 1,4-alp…
LOC_Os07g05750	1.62	3.263	1.01831	3.0501e-20	GO:0043227//membrane-bounded organelle;GO:0043231//intracellular membrane-bounded organelle;GO:0000943//retrotransposon nucleocapsid;GO:0005634//nucleus;GO:0005622//intracellular;GO:0043226//organelle;GO:0043229//intracellular organelle;GO:1901363//heterocyclic compound binding;GO:0003723//RNA binding;GO:0097159//organic cyclic compound binding;GO:0005488//binding;GO:0008135//translation factor a…	K13171//serine/arginine repetitive matrix protein 1+ko03015//mRNA surveillance pathway+ko03013//RNA transport
LOC_Os04g43440	0.886	2.053	1.01851	2.01847e-07	GO:0032553//ribonucleotide binding;GO:0017076//purine nucleotide binding;GO:0032555//purine ribonucleotide binding;GO:0097367//carbohydrate derivative binding;GO:0043531//ADP binding;GO:0000166//nucleotide binding;GO:0030554//adenyl nucleotide binding;GO:1901265//nucleoside phosphate binding;GO:1901363//heterocyclic compound binding;GO:0036094//small molecule binding;GO:0005488//binding;GO:003255…	K13459//disease resistance protein RPS2+ko04626//Plant-pathogen interaction;K13459//disease resistance protein RPS2+ko04626//Plant-pathogen interaction
LOC_Os04g54010	0.666	1.4	1.0192	4.53272e-05	GO:0051704//multi-organism process;GO:0008152//metabolic process;GO:0044237//cellular metabolic process;GO:0006464//cellular protein modification process;GO:0016310//phosphorylation;GO:0006796//phosphate-containing compound metabolic process;GO:0071704//organic substance metabolic process;GO:0006468//protein phosphorylation;GO:0008037//cell recognition;GO:0000003//reproduction;GO:0022414//reprodu…	K04733//interleukin-1 receptor-associated kinase 4 [EC:2.7.11.1]
LOC_Os12g02640	0.926	1.893	1.02208	2.66141e-06	GO:0016021//integral component of membrane;GO:0016020//membrane;GO:0031224//intrinsic component of membrane;GO:0046872//metal ion binding;GO:0005488//binding;GO:0043169//cation binding;GO:0043167//ion binding;GO:0020037//heme binding;GO:0004497//monooxygenase activity;GO:0005506//iron ion binding;GO:0016705//oxidoreductase activity, acting on paired donors, with incorporation or reduction of mole…	K20661//cytochrome P450 family 714 subfamily A polypeptide 1
LOC_Os12g44100	0.963	1.98	1.023	6.12175e-07	GO:0016020//membrane;GO:0016021//integral component of membrane;GO:0071944//cell periphery;GO:0031224//intrinsic component of membrane;GO:0005886//plasma membrane;GO:0022857//transmembrane transporter activity;GO:0005215//transporter activity;	K14638//solute carrier family 15 (peptide/histidine transporter), member 3/4
LOC_Os06g11660	5.11	10.34	1.02337	1.6114e-16	GO:0031224//intrinsic component of membrane;GO:0016020//membrane;GO:0016021//integral component of membrane;	K00020//3-hydroxyisobutyrate dehydrogenase [EC:1.1.1.31]+ko00280//Valine, leucine and isoleucine degradation+ko01100//Metabolic pathways;K21952//CASK-interacting protein;K00020//3-hydroxyisobutyrate dehydrogenase [EC:1.1.1.31]+ko00280//Valine, leucine and isoleucine degradation+ko01100//Metabolic pathways;K14299//nucleoporin SEH1+ko03013//RNA transport;K13171//serine/arginine repetitive matrix pr…
LOC_Os12g06550	0.496	1.046	1.02376	0.000227239		K02184//formin 2;K19984//exocyst complex component 5
LOC_Os08g41590	0.683	1.45	1.02451	0.000976994	GO:0016021//integral component of membrane;GO:0016020//membrane;GO:0031224//intrinsic component of membrane;GO:0005215//transporter activity;GO:0022857//transmembrane transporter activity;	K14638//solute carrier family 15 (peptide/histidine transporter), member 3/4
LOC_Os04g49650	1.093	2.306	1.02458	0.000281303
LOC_Os06g03580	28.756	58.926	1.02519	2.01252e-95	GO:0140096//catalytic activity, acting on a protein;GO:0043169//cation binding;GO:0016740//transferase activity;GO:0008270//zinc ion binding;GO:0003824//catalytic activity;GO:0031624//ubiquitin conjugating enzyme binding;GO:0016874//ligase activity;GO:0046872//metal ion binding;GO:0046914//transition metal ion binding;GO:0044390//ubiquitin-like protein conjugating enzyme binding;GO:0019899//enzym…	K19045//E3 ubiquitin-protein ligase BIG BROTHER and related proteins [EC:2.3.2.27];K19045//E3 ubiquitin-protein ligase BIG BROTHER and related proteins [EC:2.3.2.27];K19045//E3 ubiquitin-protein ligase BIG BROTHER and related proteins [EC:2.3.2.27];K19045//E3 ubiquitin-protein ligase BIG BROTHER and related proteins [EC:2.3.2.27]
LOC_Os08g24310	0.59	1.223	1.02533	1.97187e-06	GO:0031224//intrinsic component of membrane;GO:0016021//integral component of membrane;GO:0016020//membrane;GO:0032553//ribonucleotide binding;GO:0030554//adenyl nucleotide binding;GO:0016772//transferase activity, transferring phosphorus-containing groups;GO:0004672//protein kinase activity;GO:0032555//purine ribonucleotide binding;GO:0005524//ATP binding;GO:0000166//nucleotide binding;GO:003563…	K13420//LRR receptor-like serine/threonine-protein kinase FLS2 [EC:2.7.11.1]+ko04016//MAPK signaling pathway - plant+ko04626//Plant-pathogen interaction
LOC_Os03g19220	2.8	5.84	1.0266	7.76232e-06
LOC_Os01g11660	1.29	2.686	1.02803	7.60723e-06	GO:0003824//catalytic activity;GO:0016788//hydrolase activity, acting on ester bonds;GO:0016787//hydrolase activity;	K17987//next to BRCA1 gene 1 protein;K14306//nuclear pore complex protein Nup62+ko03013//RNA transport
LOC_Os05g50380	1.333	2.59	1.02817	1.83206e-08	GO:0016051//carbohydrate biosynthetic process;GO:0015980//energy derivation by oxidation of organic compounds;GO:0044262//cellular carbohydrate metabolic process;GO:1901576//organic substance biosynthetic process;GO:0044042//glucan metabolic process;GO:0009059//macromolecule biosynthetic process;GO:0005977//glycogen metabolic process;GO:0006112//energy reserve metabolic process;GO:0000271//polysa…	K00975//glucose-1-phosphate adenylyltransferase [EC:2.7.7.27]+ko00520//Amino sugar and nucleotide sugar metabolism+ko01100//Metabolic pathways+ko00500//Starch and sucrose metabolism+ko01110//Biosynthesis of secondary metabolites;K00975//glucose-1-phosphate adenylyltransferase [EC:2.7.7.27]+ko00520//Amino sugar and nucleotide sugar metabolism+ko01100//Metabolic pathways+ko00500//Starch and sucrose…
LOC_Os02g04230	4.67	9.47	1.02904	9.14106e-21	GO:1901265//nucleoside phosphate binding;GO:0036094//small molecule binding;GO:0097367//carbohydrate derivative binding;GO:0140096//catalytic activity, acting on a protein;GO:0043168//anion binding;GO:0035639//purine ribonucleoside triphosphate binding;GO:1901363//heterocyclic compound binding;GO:0004674//protein serine/threonine kinase activity;GO:0000166//nucleotide binding;GO:0032555//purine r…	K20538//mitogen-activated protein kinase 8 [EC:2.7.11.24]+ko04016//MAPK signaling pathway - plant;K20538//mitogen-activated protein kinase 8 [EC:2.7.11.24]+ko04016//MAPK signaling pathway - plant;K20538//mitogen-activated protein kinase 8 [EC:2.7.11.24]+ko04016//MAPK signaling pathway - plant
LOC_Os03g60380	1.703	3.486	1.03023	1.58469e-08	GO:0005737//cytoplasm;GO:0005829//cytosol;GO:0005622//intracellular;GO:0016491//oxidoreductase activity;GO:0005488//binding;GO:0016614//oxidoreductase activity, acting on CH-OH group of donors;GO:0003824//catalytic activity;GO:0016616//oxidoreductase activity, acting on the CH-OH group of donors, NAD or NADP as acceptor;	K09753//cinnamoyl-CoA reductase [EC:1.2.1.44]+ko01100//Metabolic pathways+ko01110//Biosynthesis of secondary metabolites+ko00940//Phenylpropanoid biosynthesis
LOC_Os09g28230	3.956	8.093	1.0314	2.51896e-15	GO:0003824//catalytic activity;GO:0016787//hydrolase activity;	K20506//tuliposide A-converting enzyme [EC:4.2.99.22];K17872//demethylphylloquinone reductase [EC:1.6.5.12]+ko00130//Ubiquinone and other terpenoid-quinone biosynthesis+ko01100//Metabolic pathways+ko01110//Biosynthesis of secondary metabolites
LOC_Os12g36920	0.483	1.03	1.03184	0.000324167	GO:0065008//regulation of biological quality;GO:0046885//regulation of hormone biosynthetic process;GO:0032350//regulation of hormone metabolic process;GO:0010817//regulation of hormone levels;GO:0010337//regulation of salicylic acid metabolic process;GO:0009889//regulation of biosynthetic process;GO:0065007//biological regulation;GO:0031323//regulation of cellular metabolic process;GO:0062012//r…	K21989//calcium permeable stress-gated cation channel
LOC_Os04g55710	66.783	135.466	1.03187	7.95453e-209	GO:0034641//cellular nitrogen compound metabolic process;GO:0006807//nitrogen compound metabolic process;GO:0006520//cellular amino acid metabolic process;GO:0044248//cellular catabolic process;GO:0071704//organic substance metabolic process;GO:0009987//cellular process;GO:1901575//organic substance catabolic process;GO:0009065//glutamine family amino acid catabolic process;GO:0044238//primary me…	K13051//beta-aspartyl-peptidase (threonine type) [EC:3.4.19.5]
LOC_Os09g26160	2.33	4.76	1.03304	1.11101e-18	GO:0071944//cell periphery;GO:0016020//membrane;GO:0016021//integral component of membrane;GO:0005886//plasma membrane;GO:0031224//intrinsic component of membrane;GO:0015075//ion transmembrane transporter activity;GO:0022857//transmembrane transporter activity;GO:0015276//ligand-gated ion channel activity;GO:0060089//molecular transducer activity;GO:0005215//transporter activity;GO:0022803//passi…	K05202//glutamate receptor, ionotropic kainate 2;K05387//glutamate receptor, ionotropic, plant;K05202//glutamate receptor, ionotropic kainate 2;K05387//glutamate receptor, ionotropic, plant
LOC_Os04g15690	9.556	19.516	1.03479	2.09092e-26		K12900//FUS-interacting serine-arginine-rich protein 1+ko03040//Spliceosome;K13171//serine/arginine repetitive matrix protein 1+ko03015//mRNA surveillance pathway+ko03013//RNA transport
LOC_Os11g29720	16.396	33.38	1.03568	6.45878e-85	GO:0016021//integral component of membrane;GO:0016020//membrane;GO:0031224//intrinsic component of membrane;GO:0046914//transition metal ion binding;GO:0020037//heme binding;GO:0003824//catalytic activity;GO:0046906//tetrapyrrole binding;GO:0016705//oxidoreductase activity, acting on paired donors, with incorporation or reduction of molecular oxygen;GO:0046872//metal ion binding;GO:0097159//organ…	K20619//cytochrome P450 family 78 subfamily A;K07409//cytochrome P450 family 1 subfamily A polypeptide 2 [EC:1.14.14.1]+ko00380//Tryptophan metabolism+ko00232//Caffeine metabolism+ko00591//Linoleic acid metabolism+ko01100//Metabolic pathways+ko01110//Biosynthesis of secondary metabolites
LOC_Os01g51670	5.506	11.296	1.0359	1.02733e-15	GO:0016021//integral component of membrane;GO:0031224//intrinsic component of membrane;GO:0016020//membrane;
LOC_Os10g02040	7.496	15.286	1.03722	4.15565e-28	GO:0072593//reactive oxygen species metabolic process;GO:0009056//catabolic process;GO:0044237//cellular metabolic process;GO:0042743//hydrogen peroxide metabolic process;GO:0006979//response to oxidative stress;GO:0006950//response to stress;GO:0050896//response to stimulus;GO:0016999//antibiotic metabolic process;GO:0042737//drug catabolic process;GO:0008152//metabolic process;GO:0017001//antib…	K00430//peroxidase [EC:1.11.1.7]+ko01100//Metabolic pathways+ko01110//Biosynthesis of secondary metabolites+ko00940//Phenylpropanoid biosynthesis;K00430//peroxidase [EC:1.11.1.7]+ko01100//Metabolic pathways+ko01110//Biosynthesis of secondary metabolites+ko00940//Phenylpropanoid biosynthesis
LOC_Os06g37300	4.713	9.64	1.03909	1.03003e-23	GO:0010241//ent-kaurene oxidation to kaurenoic acid;GO:0071704//organic substance metabolic process;GO:0044238//primary metabolic process;GO:0051502//diterpene phytoalexin biosynthetic process;GO:0009685//gibberellin metabolic process;GO:0051501//diterpene phytoalexin metabolic process;GO:0006082//organic acid metabolic process;GO:0052315//phytoalexin biosynthetic process;GO:0006629//lipid metabo…	K21719//ent-sandaracopimaradiene 3-hydroxylase / syn-pimaradiene 3-monooxygenase [EC:1.14.14.70 1.14.14.68]+ko00904//Diterpenoid biosynthesis+ko01110//Biosynthesis of secondary metabolites;K04122//ent-kaurene oxidase [EC:1.14.14.86]+ko00904//Diterpenoid biosynthesis+ko01100//Metabolic pathways+ko01110//Biosynthesis of secondary metabolites;K21719//ent-sandaracopimaradiene 3-hydroxylase / syn-pima…
LOC_Os01g03390	3.366	6.93	1.03911	7.70816e-10	GO:0005576//extracellular region;GO:0061135//endopeptidase regulator activity;GO:0004866//endopeptidase inhibitor activity;GO:0030234//enzyme regulator activity;GO:0098772//molecular function regulator;GO:0004867//serine-type endopeptidase inhibitor activity;GO:0004857//enzyme inhibitor activity;GO:0061134//peptidase regulator activity;GO:0030414//peptidase inhibitor activity;	K03509//DNA polymerase eta [EC:2.7.7.7]
LOC_Os03g64050	1.893	3.943	1.03951	3.28905e-08		K04730//interleukin-1 receptor-associated kinase 1 [EC:2.7.11.1];K22020//mucin-19
LOC_Os01g63190	12.19	24.916	1.04007	2.31277e-57	GO:0046274//lignin catabolic process;GO:1901360//organic cyclic compound metabolic process;GO:1901575//organic substance catabolic process;GO:0009808//lignin metabolic process;GO:0019439//aromatic compound catabolic process;GO:0044237//cellular metabolic process;GO:0006725//cellular aromatic compound metabolic process;GO:0071704//organic substance metabolic process;GO:0009056//catabolic process;G…	K05909//laccase [EC:1.10.3.2];K05909//laccase [EC:1.10.3.2]
LOC_Os02g36850	13.44	27.573	1.04231	1.66691e-31	GO:0006091//generation of precursor metabolites and energy;GO:0019684//photosynthesis, light reaction;GO:0009987//cellular process;GO:0015979//photosynthesis;GO:0022900//electron transport chain;GO:0008152//metabolic process;GO:0055114//oxidation-reduction process;GO:0009767//photosynthetic electron transport chain;GO:0044237//cellular metabolic process;GO:0042651//thylakoid membrane;GO:0034357//…	K08901//photosystem II oxygen-evolving enhancer protein 3+ko01100//Metabolic pathways+ko00195//Photosynthesis
LOC_Os09g39620	1.386	2.873	1.04347	8.56518e-11	GO:0008144//drug binding;GO:0043167//ion binding;GO:0097367//carbohydrate derivative binding;GO:1901363//heterocyclic compound binding;GO:0003824//catalytic activity;GO:0030554//adenyl nucleotide binding;GO:0032553//ribonucleotide binding;GO:0005524//ATP binding;GO:0005488//binding;GO:0016772//transferase activity, transferring phosphorus-containing groups;GO:0004672//protein kinase activity;GO:0…	K04733//interleukin-1 receptor-associated kinase 4 [EC:2.7.11.1]
LOC_Os06g40500	13.48	27.683	1.04541	2.05586e-41	GO:0016020//membrane;GO:0016021//integral component of membrane;GO:0031224//intrinsic component of membrane;GO:0016740//transferase activity;GO:0003824//catalytic activity;GO:0017169//CDP-alcohol phosphatidyltransferase activity;GO:0004142//diacylglycerol cholinephosphotransferase activity;GO:0016780//phosphotransferase activity, for other substituted phosphate groups;GO:0016772//transferase acti…	K17987//next to BRCA1 gene 1 protein;K22020//mucin-19
LOC_Os12g36880	50.623	103.793	1.04621	2.24767e-111	GO:0071396//cellular response to lipid;GO:0009725//response to hormone;GO:0007154//cell communication;GO:0010921//regulation of phosphatase activity;GO:0001101//response to acid chemical;GO:0009738//abscisic acid-activated signaling pathway;GO:0035303//regulation of dephosphorylation;GO:0009755//hormone-mediated signaling pathway;GO:0060255//regulation of macromolecule metabolic process;GO:005079…	K05387//glutamate receptor, ionotropic, plant
LOC_Os06g03640	0.63	1.34	1.04792	3.33784e-05	GO:0005488//binding;GO:0005515//protein binding;GO:0051087//chaperone binding;	K09555//BCL2-associated athanogene 1+ko04141//Protein processing in endoplasmic reticulum;K22020//mucin-19
LOC_Os12g36420	0.646	1.373	1.04906	1.28441e-05	GO:0016021//integral component of membrane;GO:0031224//intrinsic component of membrane;GO:0016020//membrane;
LOC_Os10g42040	9.943	20.64	1.05101	5.23998e-15	GO:0016021//integral component of membrane;GO:0016020//membrane;GO:0031224//intrinsic component of membrane;
LOC_Os06g38340	8.256	17	1.05142	2.73044e-75	GO:0016020//membrane;GO:0016021//integral component of membrane;GO:0031224//intrinsic component of membrane;GO:0008144//drug binding;GO:0004674//protein serine/threonine kinase activity;GO:0016773//phosphotransferase activity, alcohol group as acceptor;GO:0005488//binding;GO:0005524//ATP binding;GO:0000166//nucleotide binding;GO:0032553//ribonucleotide binding;GO:0032559//adenyl ribonucleotide bi…	K13420//LRR receptor-like serine/threonine-protein kinase FLS2 [EC:2.7.11.1]+ko04016//MAPK signaling pathway - plant+ko04626//Plant-pathogen interaction;K13437//receptor kinase-like protein+ko04626//Plant-pathogen interaction
LOC_Os07g37230	21.776	44.866	1.05309	2.68508e-83	GO:0008152//metabolic process;GO:0046486//glycerolipid metabolic process;GO:0006644//phospholipid metabolic process;GO:0046488//phosphatidylinositol metabolic process;GO:0006650//glycerophospholipid metabolic process;GO:0044238//primary metabolic process;GO:0006629//lipid metabolic process;GO:0019637//organophosphate metabolic process;GO:0044237//cellular metabolic process;GO:0044255//cellular li…	K01082//3'(2'), 5'-bisphosphate nucleotidase [EC:3.1.3.7]+ko00920//Sulfur metabolism+ko01100//Metabolic pathways
LOC_Os01g03320	31.163	64.38	1.05603	7.41472e-73	GO:0005576//extracellular region;GO:0098772//molecular function regulator;GO:0004857//enzyme inhibitor activity;GO:0004866//endopeptidase inhibitor activity;GO:0030414//peptidase inhibitor activity;GO:0061134//peptidase regulator activity;GO:0030234//enzyme regulator activity;GO:0004867//serine-type endopeptidase inhibitor activity;GO:0061135//endopeptidase regulator activity;
LOC_Os05g39990	3.136	6.58	1.06091	1.04462e-12	GO:0071555//cell wall organization;GO:0009664//plant-type cell wall organization;GO:0071554//cell wall organization or biogenesis;GO:0009987//cellular process;GO:0071669//plant-type cell wall organization or biogenesis;GO:0016043//cellular component organization;GO:0045229//external encapsulating structure organization;GO:0071840//cellular component organization or biogenesis;GO:0016020//membrane…	K20628//expansin
LOC_Os03g63310	4.826	10.03	1.06104	3.1503e-25	GO:0031224//intrinsic component of membrane;GO:0016021//integral component of membrane;GO:0016020//membrane;GO:0043167//ion binding;GO:0046872//metal ion binding;GO:0016491//oxidoreductase activity;GO:0003824//catalytic activity;GO:0004497//monooxygenase activity;GO:1901363//heterocyclic compound binding;GO:0097159//organic cyclic compound binding;GO:0016705//oxidoreductase activity, acting on pa…	K13029//4-hydroxyphenylacetaldehyde oxime monooxygenase [EC:1.14.14.37]+ko01110//Biosynthesis of secondary metabolites+ko00460//Cyanoamino acid metabolism
LOC_Os02g07690	9.476	19.723	1.06164	4.06828e-29		K22020//mucin-19
LOC_Os07g40290	0.23	0.533	1.06216	0.00412826		K14487//auxin responsive GH3 gene family+ko04075//Plant hormone signal transduction
LOC_Os06g03810	0.46	1.063	1.06259	0.00623779		K22020//mucin-19
LOC_Os05g10740	1.303	2.76	1.06475	6.12095e-07	GO:0016020//membrane;GO:0031224//intrinsic component of membrane;GO:0016021//integral component of membrane;	K18266//protein NDRG1;K18266//protein NDRG1
LOC_Os05g32110	2	4.226	1.06535	1.67055e-12	GO:0022607//cellular component assembly;GO:0042546//cell wall biogenesis;GO:0030244//cellulose biosynthetic process;GO:0071554//cell wall organization or biogenesis;GO:0009058//biosynthetic process;GO:0033692//cellular polysaccharide biosynthetic process;GO:0071669//plant-type cell wall organization or biogenesis;GO:0000271//polysaccharide biosynthetic process;GO:0043062//extracellular structure …	K17964//leucine-rich PPR motif-containing protein, mitochondrial;K17964//leucine-rich PPR motif-containing protein, mitochondrial;K17964//leucine-rich PPR motif-containing protein, mitochondrial;K17964//leucine-rich PPR motif-containing protein, mitochondrial
LOC_Os07g15160	0.656	1.416	1.07129	5.29579e-05	GO:0006974//cellular response to DNA damage stimulus;GO:0051276//chromosome organization;GO:0006139//nucleobase-containing compound metabolic process;GO:0006950//response to stress;GO:1901360//organic cyclic compound metabolic process;GO:0044238//primary metabolic process;GO:0046483//heterocycle metabolic process;GO:0006996//organelle organization;GO:0000723//telomere maintenance;GO:0071704//orga…	K15255//ATP-dependent DNA helicase PIF1 [EC:3.6.4.12];K15255//ATP-dependent DNA helicase PIF1 [EC:3.6.4.12]
LOC_Os02g02840	0.963	2.09	1.07188	1.57168e-05	GO:0043254//regulation of protein-containing complex assembly;GO:0065008//regulation of biological quality;GO:0016477//cell migration;GO:0050789//regulation of biological process;GO:0048870//cell motility;GO:0009653//anatomical structure morphogenesis;GO:0032956//regulation of actin cytoskeleton organization;GO:0050896//response to stimulus;GO:0051179//localization;GO:0071840//cellular component …	K04392//Ras-related C3 botulinum toxin substrate 1+ko04145//Phagosome
LOC_Os04g59540	0.656	1.39	1.07251	4.82109e-10	GO:0044255//cellular lipid metabolic process;GO:0044238//primary metabolic process;GO:0071704//organic substance metabolic process;GO:0009987//cellular process;GO:0046834//lipid phosphorylation;GO:0046488//phosphatidylinositol metabolic process;GO:0046854//phosphatidylinositol phosphorylation;GO:0008152//metabolic process;GO:0006793//phosphorus metabolic process;GO:0030258//lipid modification;GO:…	K00921//1-phosphatidylinositol-3-phosphate 5-kinase [EC:2.7.1.150]+ko04145//Phagosome+ko01100//Metabolic pathways+ko04070//Phosphatidylinositol signaling system+ko00562//Inositol phosphate metabolism
LOC_Os04g14690	1.203	2.56	1.07628	9.62971e-08	GO:0003824//catalytic activity;GO:1901363//heterocyclic compound binding;GO:0004499//N,N-dimethylaniline monooxygenase activity;GO:0016705//oxidoreductase activity, acting on paired donors, with incorporation or reduction of molecular oxygen;GO:0043168//anion binding;GO:0005488//binding;GO:0050661//NADP binding;GO:0016709//oxidoreductase activity, acting on paired donors, with incorporation or re…	K00485//dimethylaniline monooxygenase (N-oxide forming) [EC:1.14.13.8]
LOC_Os11g43990	3.22	6.81	1.07987	2.72381e-18	GO:0065007//biological regulation;GO:0009987//cellular process;GO:0023052//signaling;GO:0050794//regulation of cellular process;GO:0007166//cell surface receptor signaling pathway;GO:0051716//cellular response to stimulus;GO:0050896//response to stimulus;GO:0007165//signal transduction;GO:0050789//regulation of biological process;GO:0007154//cell communication;
LOC_Os09g36350	0.946	2.036	1.08125	1.6246e-07	GO:0044247//cellular polysaccharide catabolic process;GO:0071554//cell wall organization or biogenesis;GO:0044262//cellular carbohydrate metabolic process;GO:0009056//catabolic process;GO:0044248//cellular catabolic process;GO:0016043//cellular component organization;GO:0044260//cellular macromolecule metabolic process;GO:0071555//cell wall organization;GO:0005975//carbohydrate metabolic process;…	K01179//endoglucanase [EC:3.2.1.4]+ko01100//Metabolic pathways+ko00500//Starch and sucrose metabolism;K01179//endoglucanase [EC:3.2.1.4]+ko01100//Metabolic pathways+ko00500//Starch and sucrose metabolism
LOC_Os01g32090	0.656	1.39	1.08134	4.23574e-13	GO:0005622//intracellular;GO:0005829//cytosol;GO:0005737//cytoplasm;GO:1901681//sulfur compound binding;GO:0000287//magnesium ion binding;GO:0003824//catalytic activity;GO:0046872//metal ion binding;GO:0030976//thiamine pyrophosphate binding;GO:0043168//anion binding;GO:0005488//binding;GO:0043167//ion binding;GO:0043169//cation binding;GO:0097159//organic cyclic compound binding;GO:0036094//smal…	K12261//2-hydroxyacyl-CoA lyase 1 [EC:4.1.-.-]+ko04146//Peroxisome
LOC_Os01g65902	1.67	3.566	1.08153	2.32357e-06	GO:0044237//cellular metabolic process;GO:0008152//metabolic process;GO:0009987//cellular process;GO:0015979//photosynthesis;GO:0031361//integral component of thylakoid membrane;GO:0009579//thylakoid;GO:0031360//intrinsic component of thylakoid membrane;GO:0016021//integral component of membrane;GO:0005622//intracellular;GO:0055035//plastid thylakoid membrane;GO:0043226//organelle;GO:0042651//thy…	K02634//apocytochrome f+ko01100//Metabolic pathways+ko00195//Photosynthesis
LOC_Os05g30700	1.246	2.68	1.08185	1.27112e-07	GO:0006887//exocytosis;GO:0009987//cellular process;GO:0016192//vesicle-mediated transport;GO:0006810//transport;GO:0046903//secretion;GO:0051234//establishment of localization;GO:0051179//localization;GO:0032940//secretion by cell;GO:0033036//macromolecule localization;GO:0015833//peptide transport;GO:0008104//protein localization;GO:0071705//nitrogen compound transport;GO:0071702//organic subst…	K07195//exocyst complex component 7
LOC_Os11g14000	1.45	3.13	1.08206	2.57877e-07	GO:0048268//clathrin coat assembly;GO:0034622//cellular protein-containing complex assembly;GO:0098657//import into cell;GO:0016192//vesicle-mediated transport;GO:0006897//endocytosis;GO:0022607//cellular component assembly;GO:0072583//clathrin-dependent endocytosis;GO:0006900//vesicle budding from membrane;GO:0051234//establishment of localization;GO:0006996//organelle organization;GO:0016043//c…	K20044//phosphatidylinositol-binding clathrin assembly protein;K20043//clathrin coat assembly protein AP180;K13171//serine/arginine repetitive matrix protein 1+ko03015//mRNA surveillance pathway+ko03013//RNA transport
LOC_Os08g37660	0.973	2.15	1.08311	0.000103642	GO:0016021//integral component of membrane;GO:0046658//anchored component of plasma membrane;GO:0016020//membrane;GO:0031226//intrinsic component of plasma membrane;GO:0031224//intrinsic component of membrane;GO:0031225//anchored component of membrane;GO:0005886//plasma membrane;GO:0071944//cell periphery;GO:0016491//oxidoreductase activity;GO:0003824//catalytic activity;GO:0009055//electron tran…	K04733//interleukin-1 receptor-associated kinase 4 [EC:2.7.11.1]
LOC_Os10g40490	3.23	6.86	1.08362	3.7184e-15	GO:0003824//catalytic activity;GO:0019787//ubiquitin-like protein transferase activity;GO:0016740//transferase activity;GO:0004842//ubiquitin-protein transferase activity;GO:0140096//catalytic activity, acting on a protein;	K04733//interleukin-1 receptor-associated kinase 4 [EC:2.7.11.1]
LOC_Os01g66200	0.416	0.926	1.08593	0.000101625
LOC_Os06g45960	0.483	1.086	1.08603	0.000533996	GO:0016020//membrane;GO:0031224//intrinsic component of membrane;GO:0016021//integral component of membrane;GO:0005488//binding;GO:0046906//tetrapyrrole binding;GO:0004497//monooxygenase activity;GO:0005506//iron ion binding;GO:0043167//ion binding;GO:0046914//transition metal ion binding;GO:1901363//heterocyclic compound binding;GO:0046872//metal ion binding;GO:0043169//cation binding;GO:0097159…	K00512//steroid 17alpha-monooxygenase / 17alpha-hydroxyprogesterone deacetylase [EC:1.14.14.19 1.14.14.32]+ko01100//Metabolic pathways
LOC_Os04g07280	0.576	1.273	1.08886	1.88726e-05		K10352//myosin heavy chain;K20283//golgin subfamily A member 4
LOC_Os07g47450	1.09	2.583	1.09007	0.00551882	GO:0048580//regulation of post-embryonic development;GO:2000241//regulation of reproductive process;GO:0050789//regulation of biological process;GO:0009909//regulation of flower development;GO:0048831//regulation of shoot system development;GO:0051239//regulation of multicellular organismal process;GO:0050793//regulation of developmental process;GO:2000026//regulation of multicellular organismal …	K04733//interleukin-1 receptor-associated kinase 4 [EC:2.7.11.1]
LOC_Os01g04330	5.686	12.133	1.09052	2.85151e-16	GO:0043169//cation binding;GO:0005488//binding;GO:0046872//metal ion binding;GO:0043167//ion binding;GO:0005509//calcium ion binding;	K13448//calcium-binding protein CML+ko04626//Plant-pathogen interaction
LOC_Os09g31250	1.73	3.796	1.09098	2.34024e-05
LOC_Os06g08610	1.343	2.936	1.09229	2.87033e-06	GO:0003824//catalytic activity;GO:0016747//transferase activity, transferring acyl groups other than amino-acyl groups;GO:0050734//hydroxycinnamoyltransferase activity;GO:0016740//transferase activity;GO:0016746//transferase activity, transferring acyl groups;	K13065//shikimate O-hydroxycinnamoyltransferase [EC:2.3.1.133]+ko01100//Metabolic pathways+ko01110//Biosynthesis of secondary metabolites+ko00940//Phenylpropanoid biosynthesis+ko00941//Flavonoid biosynthesis+ko00945//Stilbenoid, diarylheptanoid and gingerol biosynthesis
LOC_Os03g08550	1.066	2.303	1.09405	9.63149e-10	GO:0071704//organic substance metabolic process;GO:1901564//organonitrogen compound metabolic process;GO:0044267//cellular protein metabolic process;GO:0044260//cellular macromolecule metabolic process;GO:0043412//macromolecule modification;GO:0008152//metabolic process;GO:0006807//nitrogen compound metabolic process;GO:0006464//cellular protein modification process;GO:0006796//phosphate-containi…	K04733//interleukin-1 receptor-associated kinase 4 [EC:2.7.11.1];K04733//interleukin-1 receptor-associated kinase 4 [EC:2.7.11.1]
LOC_Os03g11160	2.603	5.923	1.09555	0.000673805	GO:0006950//response to stress;GO:0044238//primary metabolic process;GO:0071704//organic substance metabolic process;GO:0006952//defense response;GO:0005975//carbohydrate metabolic process;GO:0008152//metabolic process;GO:0050896//response to stimulus;GO:0005576//extracellular region;GO:0030414//peptidase inhibitor activity;GO:0098772//molecular function regulator;GO:0003824//catalytic activity;G…
LOC_Os10g04570	0.606	1.373	1.09566	0.0003611	GO:0097159//organic cyclic compound binding;GO:0032553//ribonucleotide binding;GO:0030554//adenyl nucleotide binding;GO:0032555//purine ribonucleotide binding;GO:0043167//ion binding;GO:1901363//heterocyclic compound binding;GO:0000166//nucleotide binding;GO:0032559//adenyl ribonucleotide binding;GO:0017076//purine nucleotide binding;GO:0036094//small molecule binding;GO:0097367//carbohydrate der…	K15078//structure-specific endonuclease subunit SLX1 [EC:3.6.1.-];K19613//leucine-rich repeat protein SHOC2
LOC_Os04g43400	0.963	2.17	1.09582	0.000423588	GO:0044238//primary metabolic process;GO:0071704//organic substance metabolic process;GO:0008152//metabolic process;GO:0005975//carbohydrate metabolic process;GO:0008422//beta-glucosidase activity;GO:0102483//scopolin beta-glucosidase activity;GO:0016798//hydrolase activity, acting on glycosyl bonds;GO:0004553//hydrolase activity, hydrolyzing O-glycosyl compounds;GO:0016787//hydrolase activity;GO…	K05350//beta-glucosidase [EC:3.2.1.21]+ko01100//Metabolic pathways+ko00500//Starch and sucrose metabolism+ko01110//Biosynthesis of secondary metabolites+ko00460//Cyanoamino acid metabolism+ko00940//Phenylpropanoid biosynthesis
LOC_Os10g38080	2.676	5.73	1.09896	7.56265e-23	GO:0008233//peptidase activity;GO:0003824//catalytic activity;GO:0008236//serine-type peptidase activity;GO:0016787//hydrolase activity;GO:0004252//serine-type endopeptidase activity;GO:0070011//peptidase activity, acting on L-amino acid peptides;GO:0017171//serine hydrolase activity;GO:0140096//catalytic activity, acting on a protein;GO:0004175//endopeptidase activity;	K15333//tRNA guanosine-2'-O-methyltransferase [EC:2.1.1.34];K22020//mucin-19
LOC_Os01g40260	1.946	4.246	1.1007	7.0636e-08	GO:0043229//intracellular organelle;GO:0043226//organelle;GO:0043227//membrane-bounded organelle;GO:0043231//intracellular membrane-bounded organelle;GO:0005622//intracellular;GO:0005634//nucleus;GO:1901363//heterocyclic compound binding;GO:0140110//transcription regulator activity;GO:0005488//binding;GO:0003676//nucleic acid binding;GO:0097159//organic cyclic compound binding;GO:0003677//DNA bin…	K13424//WRKY transcription factor 33+ko04016//MAPK signaling pathway - plant+ko04626//Plant-pathogen interaction;K18835//WRKY transcription factor 2+ko04626//Plant-pathogen interaction
LOC_Os07g42590	0.29	0.66	1.10166	0.00364784	GO:0031146//SCF-dependent proteasomal ubiquitin-dependent protein catabolic process;GO:0019538//protein metabolic process;GO:0044238//primary metabolic process;GO:0071704//organic substance metabolic process;GO:0044267//cellular protein metabolic process;GO:0019941//modification-dependent protein catabolic process;GO:0044248//cellular catabolic process;GO:0043161//proteasome-mediated ubiquitin-de…	K22020//mucin-19
LOC_Os01g71340	6.91	14.786	1.10194	2.75893e-29	GO:0071704//organic substance metabolic process;GO:0008152//metabolic process;GO:0044238//primary metabolic process;GO:0005975//carbohydrate metabolic process;GO:0005886//plasma membrane;GO:0031225//anchored component of membrane;GO:0016020//membrane;GO:0031224//intrinsic component of membrane;GO:0046658//anchored component of plasma membrane;GO:0031226//intrinsic component of plasma membrane;GO:…	K19892//glucan endo-1,3-beta-glucosidase 4 [EC:3.2.1.39]+ko00500//Starch and sucrose metabolism;K19893//glucan endo-1,3-beta-glucosidase 5/6 [EC:3.2.1.39]+ko00500//Starch and sucrose metabolism
LOC_Os11g41100	2.123	4.566	1.10248	2.48636e-20	GO:0031224//intrinsic component of membrane;GO:0016020//membrane;GO:0016021//integral component of membrane;GO:0004672//protein kinase activity;GO:0017076//purine nucleotide binding;GO:0035639//purine ribonucleoside triphosphate binding;GO:0005524//ATP binding;GO:0043167//ion binding;GO:0005488//binding;GO:0032555//purine ribonucleotide binding;GO:0008144//drug binding;GO:0030554//adenyl nucleoti…	K13437//receptor kinase-like protein+ko04626//Plant-pathogen interaction;K13420//LRR receptor-like serine/threonine-protein kinase FLS2 [EC:2.7.11.1]+ko04016//MAPK signaling pathway - plant+ko04626//Plant-pathogen interaction;K20181//vacuolar protein sorting-associated protein 18
LOC_Os12g17430	2.49	5.39	1.10265	7.56764e-11	GO:0097159//organic cyclic compound binding;GO:0046872//metal ion binding;GO:0043169//cation binding;GO:0043168//anion binding;GO:1901363//heterocyclic compound binding;GO:0036094//small molecule binding;GO:0046914//transition metal ion binding;GO:0043531//ADP binding;GO:0030554//adenyl nucleotide binding;GO:0032555//purine ribonucleotide binding;GO:0008270//zinc ion binding;GO:0003676//nucleic a…	K13457//disease resistance protein RPM1+ko04626//Plant-pathogen interaction
LOC_Os12g43580	1.813	3.916	1.10267	4.05451e-13	GO:0016020//membrane;GO:0031224//intrinsic component of membrane;GO:0016021//integral component of membrane;GO:1901363//heterocyclic compound binding;GO:0032553//ribonucleotide binding;GO:0032555//purine ribonucleotide binding;GO:0005524//ATP binding;GO:0043168//anion binding;GO:0030554//adenyl nucleotide binding;GO:0000166//nucleotide binding;GO:0017076//purine nucleotide binding;GO:0008144//dru…	K21952//CASK-interacting protein
LOC_Os08g37940	20.53	43.846	1.10403	4.72148e-85	GO:0043231//intracellular membrane-bounded organelle;GO:0031975//envelope;GO:0043227//membrane-bounded organelle;GO:0005737//cytoplasm;GO:0009536//plastid;GO:0043229//intracellular organelle;GO:0005622//intracellular;GO:0009526//plastid envelope;GO:0009570//chloroplast stroma;GO:0031967//organelle envelope;GO:0043226//organelle;GO:0009507//chloroplast;GO:0009532//plastid stroma;GO:0009941//chloro…	K20884//riboflavin kinase / FMN hydrolase [EC:2.7.1.26 3.1.3.102]+ko00740//Riboflavin metabolism+ko01100//Metabolic pathways+ko01110//Biosynthesis of secondary metabolites;K01051//pectinesterase [EC:3.1.1.11]+ko00040//Pentose and glucuronate interconversions+ko01100//Metabolic pathways
LOC_Os01g27140	43.603	93.216	1.10511	1.37562e-88	GO:0050794//regulation of cellular process;GO:0065008//regulation of biological quality;GO:0050789//regulation of biological process;GO:0065007//biological regulation;GO:0045454//cell redox homeostasis;GO:0019725//cellular homeostasis;GO:0009987//cellular process;GO:0042592//homeostatic process;GO:0016667//oxidoreductase activity, acting on a sulfur group of donors;GO:0003824//catalytic activity;…	K03676//glutaredoxin 3
LOC_Os11g31770	4.706	10.1	1.1057	2.97791e-44	GO:0015931//nucleobase-containing compound transport;GO:0050658//RNA transport;GO:0015031//protein transport;GO:0032880//regulation of protein localization;GO:0006405//RNA export from nucleus;GO:0044085//cellular component biogenesis;GO:0051649//establishment of localization in cell;GO:1903827//regulation of cellular protein localization;GO:0006913//nucleocytoplasmic transport;GO:0090087//regulat…	K14289//exportin-5+ko03013//RNA transport;K14289//exportin-5+ko03013//RNA transport;K14289//exportin-5+ko03013//RNA transport
LOC_Os06g46284	0.953	2.076	1.10994	9.24223e-11	GO:0071704//organic substance metabolic process;GO:0005975//carbohydrate metabolic process;GO:0008152//metabolic process;GO:0044238//primary metabolic process;GO:0003824//catalytic activity;GO:0004558//alpha-1,4-glucosidase activity;GO:0032450//maltose alpha-glucosidase activity;GO:0015926//glucosidase activity;GO:0090599//alpha-glucosidase activity;GO:0004553//hydrolase activity, hydrolyzing O-g…	K01187//alpha-glucosidase [EC:3.2.1.20]+ko01100//Metabolic pathways+ko00052//Galactose metabolism+ko00500//Starch and sucrose metabolism;K01187//alpha-glucosidase [EC:3.2.1.20]+ko01100//Metabolic pathways+ko00052//Galactose metabolism+ko00500//Starch and sucrose metabolism
LOC_Os06g33970	1.64	3.646	1.11218	4.63228e-06		K13171//serine/arginine repetitive matrix protein 1+ko03015//mRNA surveillance pathway+ko03013//RNA transport;K05747//Wiskott-Aldrich syndrome protein+ko04144//Endocytosis
LOC_Os03g02070	1.943	4.353	1.11337	3.55455e-05	GO:0030001//metal ion transport;GO:0006810//transport;GO:0006811//ion transport;GO:0051234//establishment of localization;GO:0051179//localization;GO:0006812//cation transport;GO:0043167//ion binding;GO:0005488//binding;GO:0043169//cation binding;GO:0046872//metal ion binding;	K04733//interleukin-1 receptor-associated kinase 4 [EC:2.7.11.1];K04733//interleukin-1 receptor-associated kinase 4 [EC:2.7.11.1]
LOC_Os04g58190	0.44	1.156	1.11355	0.000676917	GO:0065007//biological regulation;GO:2000112//regulation of cellular macromolecule biosynthetic process;GO:0031323//regulation of cellular metabolic process;GO:0006355//regulation of transcription, DNA-templated;GO:2001141//regulation of RNA biosynthetic process;GO:1903506//regulation of nucleic acid-templated transcription;GO:0050794//regulation of cellular process;GO:0019222//regulation of meta…	K20043//clathrin coat assembly protein AP180;K09326//homeobox protein OTX1;K16222//Dof zinc finger protein DOF5.5+ko04712//Circadian rhythm - plant;K04733//interleukin-1 receptor-associated kinase 4 [EC:2.7.11.1];K20241//WD repeat-containing protein 44;K20241//WD repeat-containing protein 44
LOC_Os11g40810	0.346	0.8	1.11517	0.000619711	GO:0031224//intrinsic component of membrane;GO:0016021//integral component of membrane;GO:0016020//membrane;GO:0036094//small molecule binding;GO:0004672//protein kinase activity;GO:0097367//carbohydrate derivative binding;GO:0008144//drug binding;GO:0016740//transferase activity;GO:0030554//adenyl nucleotide binding;GO:0032559//adenyl ribonucleotide binding;GO:0005488//binding;GO:0016772//transf…	K04730//interleukin-1 receptor-associated kinase 1 [EC:2.7.11.1];K20181//vacuolar protein sorting-associated protein 18
LOC_Os01g14590	1.61	3.506	1.11638	1.43697e-08
LOC_Os02g22160	0.536	1.23	1.1194	0.000229345	GO:0016020//membrane;GO:0031224//intrinsic component of membrane;GO:0016021//integral component of membrane;GO:0016740//transferase activity;GO:0008375//acetylglucosaminyltransferase activity;GO:0008194//UDP-glycosyltransferase activity;GO:0016757//transferase activity, transferring glycosyl groups;GO:0016758//transferase activity, transferring hexosyl groups;GO:0003824//catalytic activity;	K13171//serine/arginine repetitive matrix protein 1+ko03015//mRNA surveillance pathway+ko03013//RNA transport;K09566//peptidyl-prolyl isomerase G (cyclophilin G) [EC:5.2.1.8];K14325//RNA-binding protein with serine-rich domain 1+ko03015//mRNA surveillance pathway+ko03013//RNA transport
LOC_Os08g39840	18.51	39.973	1.12092	2.84849e-123	GO:0044281//small molecule metabolic process;GO:0006082//organic acid metabolic process;GO:0009605//response to external stimulus;GO:0031407//oxylipin metabolic process;GO:0009058//biosynthetic process;GO:0009607//response to biotic stimulus;GO:0006631//fatty acid metabolic process;GO:0051704//multi-organism process;GO:1901576//organic substance biosynthetic process;GO:0046394//carboxylic acid bi…	K00454//lipoxygenase [EC:1.13.11.12]+ko00591//Linoleic acid metabolism+ko00592//alpha-Linolenic acid metabolism+ko01100//Metabolic pathways+ko01110//Biosynthesis of secondary metabolites
LOC_Os02g47810	0.283	0.676	1.12315	0.00269765	GO:0061458//reproductive system development;GO:0048507//meristem development;GO:0050794//regulation of cellular process;GO:1903506//regulation of nucleic acid-templated transcription;GO:2000112//regulation of cellular macromolecule biosynthetic process;GO:0009790//embryo development;GO:0009793//embryo development ending in seed dormancy;GO:0009888//tissue development;GO:0010468//regulation of gen…	K20043//clathrin coat assembly protein AP180;K09326//homeobox protein OTX1;K04733//interleukin-1 receptor-associated kinase 4 [EC:2.7.11.1];K08232//monodehydroascorbate reductase (NADH) [EC:1.6.5.4]+ko01100//Metabolic pathways+ko00053//Ascorbate and aldarate metabolism;K16222//Dof zinc finger protein DOF5.5+ko04712//Circadian rhythm - plant
LOC_Os09g18594	0.206	0.483	1.12347	0.00112757	GO:0016021//integral component of membrane;GO:0031224//intrinsic component of membrane;GO:0016020//membrane;GO:1901363//heterocyclic compound binding;GO:0008144//drug binding;GO:0016740//transferase activity;GO:0000166//nucleotide binding;GO:0016773//phosphotransferase activity, alcohol group as acceptor;GO:0032559//adenyl ribonucleotide binding;GO:0097367//carbohydrate derivative binding;GO:0016…	K04733//interleukin-1 receptor-associated kinase 4 [EC:2.7.11.1];K16224//senescence-induced receptor-like serine/threonine-protein kinase+ko04016//MAPK signaling pathway - plant+ko04626//Plant-pathogen interaction;K04733//interleukin-1 receptor-associated kinase 4 [EC:2.7.11.1]
LOC_Os02g17590	2.043	4.996	1.12375	0.00466701	GO:0071840//cellular component organization or biogenesis;GO:0071554//cell wall organization or biogenesis;GO:0044085//cellular component biogenesis;GO:0009987//cellular process;GO:0042546//cell wall biogenesis;GO:0016020//membrane;GO:0031224//intrinsic component of membrane;GO:0016021//integral component of membrane;GO:0016758//transferase activity, transferring hexosyl groups;GO:0008417//fucosy…	K13681//xyloglucan fucosyltransferase [EC:2.4.1.-]
LOC_Os08g04310	3.783	8.293	1.12409	4.38569e-13	GO:0031225//anchored component of membrane;GO:0071944//cell periphery;GO:0005886//plasma membrane;GO:0031224//intrinsic component of membrane;GO:0046658//anchored component of plasma membrane;GO:0016020//membrane;GO:0031226//intrinsic component of plasma membrane;GO:0016021//integral component of membrane;GO:0009055//electron transfer activity;GO:0016491//oxidoreductase activity;GO:0003824//catal…	K08360//cytochrome b-561 [EC:7.2.1.3];K21952//CASK-interacting protein
LOC_Os06g38970	3.793	8.236	1.12609	6.74348e-42	GO:0016021//integral component of membrane;GO:0031224//intrinsic component of membrane;GO:0016020//membrane;GO:0016772//transferase activity, transferring phosphorus-containing groups;GO:0000166//nucleotide binding;GO:0016301//kinase activity;GO:0030554//adenyl nucleotide binding;GO:0003824//catalytic activity;GO:0043168//anion binding;GO:0043167//ion binding;GO:0036094//small molecule binding;GO…	K04733//interleukin-1 receptor-associated kinase 4 [EC:2.7.11.1];K13420//LRR receptor-like serine/threonine-protein kinase FLS2 [EC:2.7.11.1]+ko04016//MAPK signaling pathway - plant+ko04626//Plant-pathogen interaction
LOC_Os07g35630	0.473	1.126	1.12864	0.00168652	GO:0017076//purine nucleotide binding;GO:0016891//endoribonuclease activity, producing 5'-phosphomonoesters;GO:0036094//small molecule binding;GO:0030554//adenyl nucleotide binding;GO:0000166//nucleotide binding;GO:0016893//endonuclease activity, active with either ribo- or deoxyribonucleic acids and producing 5'-phosphomonoesters;GO:0008270//zinc ion binding;GO:0016301//kinase activity;GO:000382…	K04733//interleukin-1 receptor-associated kinase 4 [EC:2.7.11.1]
LOC_Os01g61510	0.693	1.58	1.1294	1.31714e-05	GO:0019740//nitrogen utilization;GO:0031224//intrinsic component of membrane;GO:0031226//intrinsic component of plasma membrane;GO:0005887//integral component of plasma membrane;GO:0016020//membrane;GO:0005886//plasma membrane;GO:0016021//integral component of membrane;GO:0071944//cell periphery;GO:0022857//transmembrane transporter activity;GO:0008324//cation transmembrane transporter activity;G…	K03320//ammonium transporter, Amt family
LOC_Os02g17940	2.326	5.243	1.13035	4.733e-14	GO:0005488//binding;GO:0043169//cation binding;GO:0043167//ion binding;GO:0003824//catalytic activity;GO:0016491//oxidoreductase activity;GO:0046872//metal ion binding;GO:0051213//dioxygenase activity;	K05658//ATP-binding cassette, subfamily B (MDR/TAP), member 1 [EC:7.6.2.2]+ko02010//ABC transporters;K05278//flavonol synthase [EC:1.14.20.6]+ko01100//Metabolic pathways+ko01110//Biosynthesis of secondary metabolites+ko00941//Flavonoid biosynthesis;K05658//ATP-binding cassette, subfamily B (MDR/TAP), member 1 [EC:7.6.2.2]+ko02010//ABC transporters;K05278//flavonol synthase [EC:1.14.20.6]+ko01100/…
LOC_Os04g37550	3.21	7.04	1.13111	1.76331e-18	GO:0006807//nitrogen compound metabolic process;GO:1901565//organonitrogen compound catabolic process;GO:0030163//protein catabolic process;GO:0006508//proteolysis;GO:0044238//primary metabolic process;GO:0043170//macromolecule metabolic process;GO:0019538//protein metabolic process;GO:0009056//catabolic process;GO:0008152//metabolic process;GO:0009057//macromolecule catabolic process;GO:1901564/…	K01381//saccharopepsin [EC:3.4.23.25]
LOC_Os05g35290	2.753	6.04	1.13586	1.04615e-22	GO:0019748//secondary metabolic process;GO:1901565//organonitrogen compound catabolic process;GO:0006558//L-phenylalanine metabolic process;GO:0044237//cellular metabolic process;GO:0046395//carboxylic acid catabolic process;GO:0044283//small molecule biosynthetic process;GO:0016054//organic acid catabolic process;GO:0046394//carboxylic acid biosynthetic process;GO:0006725//cellular aromatic comp…	K10775//phenylalanine ammonia-lyase [EC:4.3.1.24]+ko01100//Metabolic pathways+ko01110//Biosynthesis of secondary metabolites+ko00940//Phenylpropanoid biosynthesis+ko00360//Phenylalanine metabolism
LOC_Os02g18140	0.156	0.39	1.13643	0.00456814	GO:0032553//ribonucleotide binding;GO:0097159//organic cyclic compound binding;GO:0032555//purine ribonucleotide binding;GO:1901363//heterocyclic compound binding;GO:0043167//ion binding;GO:0043531//ADP binding;GO:0030554//adenyl nucleotide binding;GO:0032559//adenyl ribonucleotide binding;GO:0043168//anion binding;GO:0097367//carbohydrate derivative binding;GO:0017076//purine nucleotide binding;…	K15078//structure-specific endonuclease subunit SLX1 [EC:3.6.1.-]
LOC_Os01g01660	3.046	6.746	1.13656	6.01464e-13		K23050//phenylcoumaran benzylic ether reductase [EC:1.3.1.-]
LOC_Os08g26230	92.42	199.876	1.13794	1.19113e-263
LOC_Os02g17400	0.323	0.75	1.1387	8.49859e-05	GO:0031224//intrinsic component of membrane;GO:0016021//integral component of membrane;GO:0016020//membrane;	K13466//EIX receptor 1/2+ko04626//Plant-pathogen interaction;K03021//DNA-directed RNA polymerase III subunit RPC2 [EC:2.7.7.6]+ko03020//RNA polymerase;K13420//LRR receptor-like serine/threonine-protein kinase FLS2 [EC:2.7.11.1]+ko04016//MAPK signaling pathway - plant+ko04626//Plant-pathogen interaction
LOC_Os03g18030	0.753	1.693	1.14087	7.32406e-07	GO:0120091//jasmonic acid hydrolase;GO:0003824//catalytic activity;GO:0016787//hydrolase activity;GO:0016810//hydrolase activity, acting on carbon-nitrogen (but not peptide) bonds;GO:0046872//metal ion binding;GO:0043169//cation binding;GO:0043167//ion binding;GO:0016491//oxidoreductase activity;GO:0005488//binding;GO:0051213//dioxygenase activity;	K05278//flavonol synthase [EC:1.14.20.6]+ko01100//Metabolic pathways+ko01110//Biosynthesis of secondary metabolites+ko00941//Flavonoid biosynthesis;K05278//flavonol synthase [EC:1.14.20.6]+ko01100//Metabolic pathways+ko01110//Biosynthesis of secondary metabolites+ko00941//Flavonoid biosynthesis
LOC_Os12g33300	2.216	4.93	1.14403	1.31915e-11	GO:0016021//integral component of membrane;GO:0031224//intrinsic component of membrane;GO:0016020//membrane;GO:0022857//transmembrane transporter activity;GO:0005215//transporter activity;	K17500//integrin-linked kinase-associated serine/threonine phosphatase 2C [EC:3.1.3.16];K06268//serine/threonine-protein phosphatase 2B regulatory subunit
LOC_Os10g25040	0.38	0.986	1.14412	3.77867e-05	GO:0051179//localization;GO:0051234//establishment of localization;GO:0055085//transmembrane transport;GO:0006810//transport;GO:0031224//intrinsic component of membrane;GO:0016020//membrane;GO:0016021//integral component of membrane;GO:0022803//passive transmembrane transporter activity;GO:0022890//inorganic cation transmembrane transporter activity;GO:0005215//transporter activity;GO:0003824//ca…	K13545//red chlorophyll catabolite reductase [EC:1.3.7.12]+ko00860//Porphyrin and chlorophyll metabolism+ko01110//Biosynthesis of secondary metabolites;K13545//red chlorophyll catabolite reductase [EC:1.3.7.12]+ko00860//Porphyrin and chlorophyll metabolism+ko01110//Biosynthesis of secondary metabolites
LOC_Os02g20040	0.503	1.26	1.14437	0.00446499		K02184//formin 2
LOC_Os03g36530	0.733	1.68	1.14621	2.02662e-06	GO:0016020//membrane;GO:0043168//anion binding;GO:0016899//oxidoreductase activity, acting on the CH-OH group of donors, oxygen as acceptor;GO:0043167//ion binding;GO:0050660//flavin adenine dinucleotide binding;GO:0005488//binding;GO:1901265//nucleoside phosphate binding;GO:0000166//nucleotide binding;GO:0003885//D-arabinono-1,4-lactone oxidase activity;GO:0097159//organic cyclic compound bindin…	K00103//L-gulonolactone oxidase [EC:1.1.3.8]+ko01100//Metabolic pathways+ko00053//Ascorbate and aldarate metabolism
LOC_Os03g13300	0.336	0.77	1.1475	0.00052215	GO:0043649//dicarboxylic acid catabolic process;GO:0008152//metabolic process;GO:0071704//organic substance metabolic process;GO:1901564//organonitrogen compound metabolic process;GO:0044282//small molecule catabolic process;GO:0006082//organic acid metabolic process;GO:0044248//cellular catabolic process;GO:1901606//alpha-amino acid catabolic process;GO:0044281//small molecule metabolic process;…	K01580//glutamate decarboxylase [EC:4.1.1.15]+ko00410//beta-Alanine metabolism+ko00250//Alanine, aspartate and glutamate metabolism+ko00430//Taurine and hypotaurine metabolism+ko01100//Metabolic pathways+ko00650//Butanoate metabolism+ko01110//Biosynthesis of secondary metabolites
LOC_Os09g28390	7.91	17.45	1.14764	1.19811e-46	GO:0009987//cellular process;GO:0044238//primary metabolic process;GO:1901360//organic cyclic compound metabolic process;GO:0016107//sesquiterpenoid catabolic process;GO:0044248//cellular catabolic process;GO:0032787//monocarboxylic acid metabolic process;GO:0044281//small molecule metabolic process;GO:0016042//lipid catabolic process;GO:0009056//catabolic process;GO:0044242//cellular lipid catab…	K09843//(+)-abscisic acid 8'-hydroxylase [EC:1.14.14.137]+ko00906//Carotenoid biosynthesis
LOC_Os03g08520	0.636	1.56	1.15254	0.00209939
LOC_Os07g27970	0.59	1.36	1.1531	0.000239113	GO:0044237//cellular metabolic process;GO:0009987//cellular process;GO:0009058//biosynthetic process;GO:0006725//cellular aromatic compound metabolic process;GO:0044249//cellular biosynthetic process;GO:0019438//aromatic compound biosynthetic process;GO:0008152//metabolic process;GO:0005622//intracellular;GO:0005737//cytoplasm;GO:0005829//cytosol;GO:0046983//protein dimerization activity;GO:00038…	K16040//trans-resveratrol di-O-methyltransferase [EC:2.1.1.240]+ko00945//Stilbenoid, diarylheptanoid and gingerol biosynthesis
LOC_Os08g06380	1.523	3.316	1.15559	1.7347e-18	GO:1903047//mitotic cell cycle process;GO:0044262//cellular carbohydrate metabolic process;GO:0071554//cell wall organization or biogenesis;GO:0033692//cellular polysaccharide biosynthetic process;GO:0071704//organic substance metabolic process;GO:0030244//cellulose biosynthetic process;GO:0034645//cellular macromolecule biosynthetic process;GO:0000278//mitotic cell cycle;GO:0005975//carbohydrate…	K20923//mixed-linked glucan synthase [EC:2.4.1.-];K20923//mixed-linked glucan synthase [EC:2.4.1.-]
LOC_Os07g07990	1.24	2.823	1.15584	4.36597e-08		K13420//LRR receptor-like serine/threonine-protein kinase FLS2 [EC:2.7.11.1]+ko04016//MAPK signaling pathway - plant+ko04626//Plant-pathogen interaction
LOC_Os05g05030	13.233	29.473	1.15915	2.16622e-32
LOC_Os09g36880	0.303	0.803	1.16165	0.00335862	GO:0006629//lipid metabolic process;GO:0008152//metabolic process;GO:0044238//primary metabolic process;GO:0071704//organic substance metabolic process;GO:0016787//hydrolase activity;GO:0016788//hydrolase activity, acting on ester bonds;GO:0016298//lipase activity;GO:0003824//catalytic activity;	K10691//E3 ubiquitin-protein ligase UBR4 [EC:2.3.2.27];K14209//solute carrier family 36 (proton-coupled amino acid transporter);K00679//phospholipid:diacylglycerol acyltransferase [EC:2.3.1.158]+ko01100//Metabolic pathways+ko00561//Glycerolipid metabolism;K01188//beta-glucosidase [EC:3.2.1.21]+ko01100//Metabolic pathways+ko00500//Starch and sucrose metabolism+ko01110//Biosynthesis of secondary me…
LOC_Os04g33390	2.566	5.766	1.1617	9.60777e-16	GO:0009094//L-phenylalanine biosynthetic process;GO:0009072//aromatic amino acid family metabolic process;GO:0044281//small molecule metabolic process;GO:0009095//aromatic amino acid family biosynthetic process, prephenate pathway;GO:0006807//nitrogen compound metabolic process;GO:0016053//organic acid biosynthetic process;GO:1901564//organonitrogen compound metabolic process;GO:0009058//biosynth…	K05359//arogenate/prephenate dehydratase [EC:4.2.1.91 4.2.1.51]+ko01230//Biosynthesis of amino acids+ko01100//Metabolic pathways+ko01110//Biosynthesis of secondary metabolites+ko00400//Phenylalanine, tyrosine and tryptophan biosynthesis
LOC_Os02g38450	1.526	3.803	1.1621	0.00219671
LOC_Os06g47910	0.856	1.956	1.16492	2.22234e-06	GO:0003824//catalytic activity;GO:0016787//hydrolase activity;GO:0016788//hydrolase activity, acting on ester bonds;	K08360//cytochrome b-561 [EC:7.2.1.3];K04733//interleukin-1 receptor-associated kinase 4 [EC:2.7.11.1]
LOC_Os05g04380	1.9	4.383	1.16944	1.06854e-11	GO:0017001//antibiotic catabolic process;GO:0044248//cellular catabolic process;GO:0044237//cellular metabolic process;GO:0016999//antibiotic metabolic process;GO:0009987//cellular process;GO:0042743//hydrogen peroxide metabolic process;GO:0042737//drug catabolic process;GO:0008152//metabolic process;GO:0006979//response to oxidative stress;GO:0042744//hydrogen peroxide catabolic process;GO:00090…	K00430//peroxidase [EC:1.11.1.7]+ko01100//Metabolic pathways+ko01110//Biosynthesis of secondary metabolites+ko00940//Phenylpropanoid biosynthesis;K00430//peroxidase [EC:1.11.1.7]+ko01100//Metabolic pathways+ko01110//Biosynthesis of secondary metabolites+ko00940//Phenylpropanoid biosynthesis;K17987//next to BRCA1 gene 1 protein
LOC_Os07g04040	0.186	0.473	1.17225	0.0036494	GO:0031224//intrinsic component of membrane;GO:0016020//membrane;GO:0016021//integral component of membrane;GO:0004672//protein kinase activity;GO:0016772//transferase activity, transferring phosphorus-containing groups;GO:0035639//purine ribonucleoside triphosphate binding;GO:0016301//kinase activity;GO:0030554//adenyl nucleotide binding;GO:0097159//organic cyclic compound binding;GO:0032559//ad…	K04733//interleukin-1 receptor-associated kinase 4 [EC:2.7.11.1]
LOC_Os03g11900	15.316	34.343	1.17516	1.45254e-114	GO:0009725//response to hormone;GO:0006950//response to stress;GO:0001101//response to acid chemical;GO:0009651//response to salt stress;GO:0009737//response to abscisic acid;GO:0009415//response to water;GO:0009719//response to endogenous stimulus;GO:1901700//response to oxygen-containing compound;GO:0097305//response to alcohol;GO:0010035//response to inorganic substance;GO:0050896//response to…	K08150//MFS transporter, SP family, solute carrier family 2 (myo-inositol transporter), member 13
LOC_Os07g08500	0.31	0.78	1.18197	0.00165454	GO:0007275//multicellular organism development;GO:0044238//primary metabolic process;GO:0044237//cellular metabolic process;GO:0010216//maintenance of DNA methylation;GO:0040029//regulation of gene expression, epigenetic;GO:0048731//system development;GO:0009987//cellular process;GO:0065007//biological regulation;GO:0006139//nucleobase-containing compound metabolic process;GO:0009791//post-embryo…	K00558//DNA (cytosine-5)-methyltransferase 1 [EC:2.1.1.37]+ko01100//Metabolic pathways+ko00270//Cysteine and methionine metabolism
LOC_Os01g72530	3.466	7.92	1.18324	4.13731e-13	GO:0034613//cellular protein localization;GO:0006888//endoplasmic reticulum to Golgi vesicle-mediated transport;GO:0015979//photosynthesis;GO:0044237//cellular metabolic process;GO:0019684//photosynthesis, light reaction;GO:0009987//cellular process;GO:0070727//cellular macromolecule localization;GO:0016192//vesicle-mediated transport;GO:0051179//localization;GO:0009767//photosynthetic electron t…	K00423//L-ascorbate oxidase [EC:1.10.3.3]+ko01100//Metabolic pathways+ko00053//Ascorbate and aldarate metabolism
LOC_Os04g36070	1.093	2.513	1.18457	1.13375e-08	GO:0050789//regulation of biological process;GO:0071310//cellular response to organic substance;GO:0032502//developmental process;GO:0070887//cellular response to chemical stimulus;GO:0032870//cellular response to hormone stimulus;GO:0048364//root development;GO:0009719//response to endogenous stimulus;GO:0007275//multicellular organism development;GO:0032501//multicellular organismal process;GO:…	K14492//two-component response regulator ARR-A family+ko04075//Plant hormone signal transduction
LOC_Os09g17560	1.4	3.246	1.18493	1.35417e-08	GO:1901566//organonitrogen compound biosynthetic process;GO:0034641//cellular nitrogen compound metabolic process;GO:0046483//heterocycle metabolic process;GO:0042435//indole-containing compound biosynthetic process;GO:0009058//biosynthetic process;GO:0006725//cellular aromatic compound metabolic process;GO:0042446//hormone biosynthetic process;GO:1901360//organic cyclic compound metabolic proces…	K22588//acetylserotonin O-methyltransferase, plant [EC:2.1.1.4]+ko00380//Tryptophan metabolism+ko01100//Metabolic pathways
LOC_Os04g34370	1.08	2.483	1.18725	3.98314e-12	GO:0043412//macromolecule modification;GO:0043170//macromolecule metabolic process;GO:1901564//organonitrogen compound metabolic process;GO:0032501//multicellular organismal process;GO:0022414//reproductive process;GO:0007154//cell communication;GO:0044267//cellular protein metabolic process;GO:0006468//protein phosphorylation;GO:0009856//pollination;GO:0008152//metabolic process;GO:0006796//phos…	K04733//interleukin-1 receptor-associated kinase 4 [EC:2.7.11.1]
LOC_Os01g59920	0.826	1.943	1.18785	1.14218e-06	GO:0090322//regulation of superoxide metabolic process;GO:1901566//organonitrogen compound biosynthetic process;GO:0009628//response to abiotic stimulus;GO:0031323//regulation of cellular metabolic process;GO:0043436//oxoacid metabolic process;GO:0044283//small molecule biosynthetic process;GO:1901576//organic substance biosynthetic process;GO:0009416//response to light stimulus;GO:0044238//prima…	K22846//S-sulfo-L-cysteine synthase (O-acetyl-L-serine-dependent) [EC:2.5.1.144]+ko01100//Metabolic pathways+ko00270//Cysteine and methionine metabolism
LOC_Os11g05800	4.646	10.566	1.18876	6.08338e-22	GO:0031224//intrinsic component of membrane;GO:0016020//membrane;GO:0016021//integral component of membrane;	K17338//receptor expression-enhancing protein 1/2/3/4
LOC_Os11g44560	0.63	1.466	1.18885	1.23697e-08	GO:0007165//signal transduction;GO:0051716//cellular response to stimulus;GO:0007166//cell surface receptor signaling pathway;GO:0065007//biological regulation;GO:0007154//cell communication;GO:0023052//signaling;GO:0009987//cellular process;GO:0050794//regulation of cellular process;GO:0050896//response to stimulus;GO:0050789//regulation of biological process;GO:0005524//ATP binding;GO:0043168//…	K04733//interleukin-1 receptor-associated kinase 4 [EC:2.7.11.1]
LOC_Os01g67090	0.256	0.636	1.19567	0.000532213		K03006//DNA-directed RNA polymerase II subunit RPB1 [EC:2.7.7.6]+ko03020//RNA polymerase;K04733//interleukin-1 receptor-associated kinase 4 [EC:2.7.11.1]
LOC_Os03g20440	0.793	1.916	1.19982	4.75696e-05		K22020//mucin-19
LOC_Os09g04310	2.993	6.946	1.20003	5.88335e-13	GO:0031224//intrinsic component of membrane;GO:0016020//membrane;GO:0016021//integral component of membrane;	K11323//histone arginine demethylase JMJD6 [EC:1.14.11.-]
LOC_Os01g06640	0.54	1.356	1.2001	0.000223266	GO:0006355//regulation of transcription, DNA-templated;GO:0009889//regulation of biosynthetic process;GO:0019219//regulation of nucleobase-containing compound metabolic process;GO:0010468//regulation of gene expression;GO:0019222//regulation of metabolic process;GO:0050789//regulation of biological process;GO:0031323//regulation of cellular metabolic process;GO:0010556//regulation of macromolecul…	K22484//transcriptional regulator CBF1;K22484//transcriptional regulator CBF1;K22484//transcriptional regulator CBF1
LOC_Os12g05380	0.313	0.8	1.20104	0.00177802	GO:0034645//cellular macromolecule biosynthetic process;GO:0044264//cellular polysaccharide metabolic process;GO:0000271//polysaccharide biosynthetic process;GO:0008152//metabolic process;GO:0071554//cell wall organization or biogenesis;GO:0009987//cellular process;GO:0034637//cellular carbohydrate biosynthetic process;GO:0005975//carbohydrate metabolic process;GO:0010383//cell wall polysaccharid…	K08238//xyloglucan 6-xylosyltransferase [EC:2.4.2.39]
LOC_Os05g02564	0.293	0.736	1.20791	0.000347874
LOC_Os03g06330	3.313	7.663	1.20841	7.13941e-28	GO:0004672//protein kinase activity;GO:0140096//catalytic activity, acting on a protein;GO:0000166//nucleotide binding;GO:0030554//adenyl nucleotide binding;GO:0036094//small molecule binding;GO:0005524//ATP binding;GO:0097367//carbohydrate derivative binding;GO:0043167//ion binding;GO:1901363//heterocyclic compound binding;GO:0043168//anion binding;GO:0008144//drug binding;GO:0004674//protein se…	K04733//interleukin-1 receptor-associated kinase 4 [EC:2.7.11.1]
LOC_Os01g12210	5.806	13.38	1.20846	8.99875e-40	GO:0006810//transport;GO:0006835//dicarboxylic acid transport;GO:0006811//ion transport;GO:0051234//establishment of localization;GO:0046942//carboxylic acid transport;GO:0015711//organic anion transport;GO:0015740//C4-dicarboxylate transport;GO:0015849//organic acid transport;GO:0006820//anion transport;GO:0015743//malate transport;GO:0071702//organic substance transport;GO:0051179//localization…	K03695//ATP-dependent Clp protease ATP-binding subunit ClpB
LOC_Os04g54960	0.633	1.606	1.2088	0.000645047	GO:0016021//integral component of membrane;GO:0016020//membrane;GO:0031224//intrinsic component of membrane;
LOC_Os10g40730	0.543	1.33	1.2104	3.99238e-05	GO:0044703//multi-organism reproductive process;GO:0071554//cell wall organization or biogenesis;GO:0045229//external encapsulating structure organization;GO:0051704//multi-organism process;GO:0019953//sexual reproduction;GO:0022414//reproductive process;GO:0000003//reproduction;GO:0071840//cellular component organization or biogenesis;GO:0016043//cellular component organization;GO:0009987//cellu…	K20628//expansin
LOC_Os10g33104	0.816	1.906	1.2116	4.45678e-12	GO:0016020//membrane;GO:0016021//integral component of membrane;GO:0031224//intrinsic component of membrane;	K13420//LRR receptor-like serine/threonine-protein kinase FLS2 [EC:2.7.11.1]+ko04016//MAPK signaling pathway - plant+ko04626//Plant-pathogen interaction;K13420//LRR receptor-like serine/threonine-protein kinase FLS2 [EC:2.7.11.1]+ko04016//MAPK signaling pathway - plant+ko04626//Plant-pathogen interaction
LOC_Os04g02880	8.873	20.6	1.21515	4.34809e-26
LOC_Os12g25090	0.976	2.513	1.2165	0.000914074	GO:0050896//response to stimulus;GO:0006950//response to stress;GO:0009611//response to wounding;GO:0030234//enzyme regulator activity;GO:0098772//molecular function regulator;GO:0004857//enzyme inhibitor activity;GO:0004867//serine-type endopeptidase inhibitor activity;GO:0061135//endopeptidase regulator activity;GO:0030414//peptidase inhibitor activity;GO:0061134//peptidase regulator activity;G…
LOC_Os05g04740	0.276	0.71	1.21758	0.00115268	GO:1901700//response to oxygen-containing compound;GO:0031326//regulation of cellular biosynthetic process;GO:0048545//response to steroid hormone;GO:0009742//brassinosteroid mediated signaling pathway;GO:0014070//response to organic cyclic compound;GO:0071383//cellular response to steroid hormone stimulus;GO:0009755//hormone-mediated signaling pathway;GO:0050789//regulation of biological process…	K12126//phytochrome-interacting factor 3+ko04712//Circadian rhythm - plant+ko04075//Plant hormone signal transduction;K12126//phytochrome-interacting factor 3+ko04712//Circadian rhythm - plant+ko04075//Plant hormone signal transduction
LOC_Os10g04520	1.24	3.04	1.21813	4.93968e-05
LOC_Os07g28340	8.07	18.906	1.21895	9.04948e-15
LOC_Os02g48690	1.27	3.116	1.21912	1.9396e-05	GO:0031224//intrinsic component of membrane;GO:0016020//membrane;GO:0016021//integral component of membrane;
LOC_Os01g46860	0.33	0.846	1.21982	0.000708233	GO:0006811//ion transport;GO:0051179//localization;GO:0015698//inorganic anion transport;GO:0006817//phosphate ion transport;GO:0006810//transport;GO:0051234//establishment of localization;GO:0006820//anion transport;GO:0031224//intrinsic component of membrane;GO:0016020//membrane;GO:0016021//integral component of membrane;GO:0005315//inorganic phosphate transmembrane transporter activity;GO:0005…	K08176//MFS transporter, PHS family, inorganic phosphate transporter
LOC_Os06g01660	0.223	0.613	1.22386	0.0038337	GO:0051641//cellular localization;GO:0006996//organelle organization;GO:0022607//cellular component assembly;GO:0051649//establishment of localization in cell;GO:0065003//protein-containing complex assembly;GO:0016050//vesicle organization;GO:0043933//protein-containing complex subunit organization;GO:0051179//localization;GO:0051656//establishment of organelle localization;GO:0006901//vesicle co…	K17500//integrin-linked kinase-associated serine/threonine phosphatase 2C [EC:3.1.3.16]
LOC_Os03g58290	0.39	0.946	1.22486	0.000739526	GO:0016835//carbon-oxygen lyase activity;GO:0003824//catalytic activity;GO:0004834//tryptophan synthase activity;GO:0016836//hydro-lyase activity;GO:0016829//lyase activity;	K13222//indole-3-glycerol-phosphate lyase [EC:4.1.2.8]+ko00402//Benzoxazinoid biosynthesis+ko01100//Metabolic pathways
LOC_Os04g09654	11.053	25.676	1.22514	5.33155e-58	GO:0044237//cellular metabolic process;GO:0006725//cellular aromatic compound metabolic process;GO:0044249//cellular biosynthetic process;GO:0009058//biosynthetic process;GO:0009987//cellular process;GO:0008152//metabolic process;GO:0019438//aromatic compound biosynthetic process;GO:0005829//cytosol;GO:0005737//cytoplasm;GO:0005622//intracellular;GO:0016740//transferase activity;GO:0005488//bindi…	K13066//caffeic acid 3-O-methyltransferase [EC:2.1.1.68]+ko01100//Metabolic pathways+ko01110//Biosynthesis of secondary metabolites+ko00940//Phenylpropanoid biosynthesis;K22440//naringenin 7-O-methyltransferase [EC:2.1.1.232]+ko01110//Biosynthesis of secondary metabolites+ko00941//Flavonoid biosynthesis;K13066//caffeic acid 3-O-methyltransferase [EC:2.1.1.68]+ko01100//Metabolic pathways+ko01110//…
LOC_Os09g25810	2.06	4.873	1.22737	3.39303e-13	GO:0031224//intrinsic component of membrane;GO:0005886//plasma membrane;GO:0071944//cell periphery;GO:0016020//membrane;GO:0016021//integral component of membrane;GO:0022857//transmembrane transporter activity;GO:0005215//transporter activity;	K17500//integrin-linked kinase-associated serine/threonine phosphatase 2C [EC:3.1.3.16]
LOC_Os06g10210	0.696	1.723	1.22954	1.60427e-07	GO:0043226//organelle;GO:0005622//intracellular;GO:0043229//intracellular organelle;GO:0009536//plastid;GO:0043231//intracellular membrane-bounded organelle;GO:0009570//chloroplast stroma;GO:0009532//plastid stroma;GO:0009507//chloroplast;GO:0005737//cytoplasm;GO:0043227//membrane-bounded organelle;GO:0043177//organic acid binding;GO:0016872//intramolecular lyase activity;GO:0008289//lipid bindin…
LOC_Os04g27096	1.493	3.686	1.23328	1.01109e-05	GO:0000166//nucleotide binding;GO:0017076//purine nucleotide binding;GO:0032559//adenyl ribonucleotide binding;GO:0140096//catalytic activity, acting on a protein;GO:0016772//transferase activity, transferring phosphorus-containing groups;GO:1901363//heterocyclic compound binding;GO:1901265//nucleoside phosphate binding;GO:0043168//anion binding;GO:0016301//kinase activity;GO:0016773//phosphotran…	K13414//mitogen-activated protein kinase kinase kinase 1 [EC:2.7.11.25]+ko04016//MAPK signaling pathway - plant+ko04626//Plant-pathogen interaction
LOC_Os05g40630	0.56	1.453	1.23502	0.000584261		K02184//formin 2
LOC_Os10g39150	46.4	109.09	1.24315	5.04088e-145	GO:0009534//chloroplast thylakoid;GO:0043227//membrane-bounded organelle;GO:0009535//chloroplast thylakoid membrane;GO:0043226//organelle;GO:0016020//membrane;GO:0043231//intracellular membrane-bounded organelle;GO:0031984//organelle subcompartment;GO:0055035//plastid thylakoid membrane;GO:0043229//intracellular organelle;GO:0009536//plastid;GO:0009579//thylakoid;GO:0031976//plastid thylakoid;GO:…	K01092//myo-inositol-1(or 4)-monophosphatase [EC:3.1.3.25]+ko01100//Metabolic pathways+ko04070//Phosphatidylinositol signaling system+ko00562//Inositol phosphate metabolism;K06627//cyclin-A
LOC_Os11g28530	1.023	2.453	1.24432	2.72011e-13	GO:0016101//diterpenoid metabolic process;GO:0044237//cellular metabolic process;GO:0008152//metabolic process;GO:0016114//terpenoid biosynthetic process;GO:0008299//isoprenoid biosynthetic process;GO:0044255//cellular lipid metabolic process;GO:0050896//response to stimulus;GO:0044249//cellular biosynthetic process;GO:0006950//response to stress;GO:0006720//isoprenoid metabolic process;GO:190157…	K14044//stemar-13-ene synthase [EC:4.2.3.33]+ko00904//Diterpenoid biosynthesis+ko01110//Biosynthesis of secondary metabolites;K04121//ent-kaurene synthase [EC:4.2.3.19]+ko00904//Diterpenoid biosynthesis+ko01100//Metabolic pathways+ko01110//Biosynthesis of secondary metabolites;K14044//stemar-13-ene synthase [EC:4.2.3.33]+ko00904//Diterpenoid biosynthesis+ko01110//Biosynthesis of secondary metabol…
LOC_Os11g34610	0.276	0.796	1.24521	0.00569671	GO:0044238//primary metabolic process;GO:0043412//macromolecule modification;GO:0043170//macromolecule metabolic process;GO:0006807//nitrogen compound metabolic process;GO:1901564//organonitrogen compound metabolic process;GO:0016310//phosphorylation;GO:0044260//cellular macromolecule metabolic process;GO:0019538//protein metabolic process;GO:0006468//protein phosphorylation;GO:0044237//cellular …	K04733//interleukin-1 receptor-associated kinase 4 [EC:2.7.11.1]
LOC_Os04g43410	0.666	1.663	1.24592	1.00208e-05	GO:0044238//primary metabolic process;GO:0071704//organic substance metabolic process;GO:0005975//carbohydrate metabolic process;GO:0008152//metabolic process;GO:0016020//membrane;GO:0031224//intrinsic component of membrane;GO:0016021//integral component of membrane;GO:0016798//hydrolase activity, acting on glycosyl bonds;GO:0003824//catalytic activity;GO:0016787//hydrolase activity;GO:0004553//h…	K05350//beta-glucosidase [EC:3.2.1.21]+ko01100//Metabolic pathways+ko00500//Starch and sucrose metabolism+ko01110//Biosynthesis of secondary metabolites+ko00460//Cyanoamino acid metabolism+ko00940//Phenylpropanoid biosynthesis
LOC_Os12g40300	0.33	0.94	1.24862	0.00439908	GO:0007018//microtubule-based movement;GO:0007017//microtubule-based process;GO:0006928//movement of cell or subcellular component;GO:0009987//cellular process;GO:0036094//small molecule binding;GO:0016818//hydrolase activity, acting on acid anhydrides, in phosphorus-containing anhydrides;GO:0032553//ribonucleotide binding;GO:0005488//binding;GO:0030554//adenyl nucleotide binding;GO:0003824//cata…
LOC_Os09g14870	0.21	0.603	1.24916	0.00353103	GO:0031224//intrinsic component of membrane;GO:0016021//integral component of membrane;GO:0016020//membrane;	K10380//ankyrin;K15503//serine/threonine-protein phosphatase 6 regulatory ankyrin repeat subunit B;K15502//serine/threonine-protein phosphatase 6 regulatory ankyrin repeat subunit A
LOC_Os03g46060	0.953	2.413	1.25128	4.06174e-05	GO:0016021//integral component of membrane;GO:0016020//membrane;GO:0031224//intrinsic component of membrane;	K04733//interleukin-1 receptor-associated kinase 4 [EC:2.7.11.1]
LOC_Os01g47400	0.42	1.08	1.25158	0.00010221	GO:0044264//cellular polysaccharide metabolic process;GO:0044036//cell wall macromolecule metabolic process;GO:0046355//mannan catabolic process;GO:0044238//primary metabolic process;GO:0016998//cell wall macromolecule catabolic process;GO:0043170//macromolecule metabolic process;GO:0009057//macromolecule catabolic process;GO:0044248//cellular catabolic process;GO:1901575//organic substance catab…	K19355//mannan endo-1,4-beta-mannosidase [EC:3.2.1.78]+ko00051//Fructose and mannose metabolism;K19355//mannan endo-1,4-beta-mannosidase [EC:3.2.1.78]+ko00051//Fructose and mannose metabolism
LOC_Os09g20880	0.203	0.533	1.25214	0.00153468	GO:0004672//protein kinase activity;GO:0008144//drug binding;GO:0036094//small molecule binding;GO:0032553//ribonucleotide binding;GO:1901265//nucleoside phosphate binding;GO:0097367//carbohydrate derivative binding;GO:0043168//anion binding;GO:0004674//protein serine/threonine kinase activity;GO:0032559//adenyl ribonucleotide binding;GO:0016301//kinase activity;GO:0030554//adenyl nucleotide bind…	K04733//interleukin-1 receptor-associated kinase 4 [EC:2.7.11.1];K04733//interleukin-1 receptor-associated kinase 4 [EC:2.7.11.1]
LOC_Os02g12080	0.733	1.966	1.25239	0.00131763
LOC_Os07g26630	0.923	2.256	1.25323	1.22187e-06	GO:0006950//response to stress;GO:0042221//response to chemical;GO:0050896//response to stimulus;GO:0010035//response to inorganic substance;GO:0001101//response to acid chemical;GO:1901700//response to oxygen-containing compound;GO:0009415//response to water;GO:0009414//response to water deprivation;GO:0009628//response to abiotic stimulus;GO:0005622//intracellular;GO:0031224//intrinsic componen…	K09872//aquaporin PIP
LOC_Os02g37180	1.456	3.726	1.2536	9.18687e-05	GO:0070701//mucus layer;GO:0005576//extracellular region;GO:0003824//catalytic activity;	K04733//interleukin-1 receptor-associated kinase 4 [EC:2.7.11.1];K17987//next to BRCA1 gene 1 protein
LOC_Os04g54759	0.736	1.886	1.25373	5.73133e-05
LOC_Os02g18080	0.986	2.363	1.25398	5.54226e-18	GO:1901265//nucleoside phosphate binding;GO:0000166//nucleotide binding;GO:0032559//adenyl ribonucleotide binding;GO:0032555//purine ribonucleotide binding;GO:0043167//ion binding;GO:0030554//adenyl nucleotide binding;GO:0097367//carbohydrate derivative binding;GO:0005488//binding;GO:0032553//ribonucleotide binding;GO:0017076//purine nucleotide binding;GO:0097159//organic cyclic compound binding;…	K15078//structure-specific endonuclease subunit SLX1 [EC:3.6.1.-]
LOC_Os07g03810	0.813	1.976	1.25624	6.06976e-11	GO:0031224//intrinsic component of membrane;GO:0016020//membrane;GO:0016021//integral component of membrane;GO:0043168//anion binding;GO:0016301//kinase activity;GO:0005488//binding;GO:0030246//carbohydrate binding;GO:1901265//nucleoside phosphate binding;GO:0016740//transferase activity;GO:0017076//purine nucleotide binding;GO:1901363//heterocyclic compound binding;GO:0016773//phosphotransferase…	K04733//interleukin-1 receptor-associated kinase 4 [EC:2.7.11.1]
LOC_Os03g05900	0.683	1.703	1.26055	1.84904e-06	GO:0043168//anion binding;GO:1901265//nucleoside phosphate binding;GO:0050660//flavin adenine dinucleotide binding;GO:0005488//binding;GO:0043167//ion binding;GO:1901363//heterocyclic compound binding;GO:0097159//organic cyclic compound binding;GO:0036094//small molecule binding;GO:0000166//nucleotide binding;GO:0071949//FAD binding;	K09838//zeaxanthin epoxidase [EC:1.14.15.21]+ko00906//Carotenoid biosynthesis+ko01100//Metabolic pathways+ko01110//Biosynthesis of secondary metabolites;K09838//zeaxanthin epoxidase [EC:1.14.15.21]+ko00906//Carotenoid biosynthesis+ko01100//Metabolic pathways+ko01110//Biosynthesis of secondary metabolites
LOC_Os05g48330	0.336	0.866	1.26088	0.000135851	GO:0006508//proteolysis;GO:1901564//organonitrogen compound metabolic process;GO:0019538//protein metabolic process;GO:0071704//organic substance metabolic process;GO:0006807//nitrogen compound metabolic process;GO:0009056//catabolic process;GO:0044238//primary metabolic process;GO:1901575//organic substance catabolic process;GO:0009057//macromolecule catabolic process;GO:1901565//organonitrogen …	K01382//cathepsin E [EC:3.4.23.34];K22683//aspartyl protease family protein [EC:3.4.23.-];K01381//saccharopepsin [EC:3.4.23.25]
LOC_Os05g46840	0.413	1.14	1.2662	0.00187524		K02184//formin 2
LOC_Os06g41640	0.323	0.803	1.2662	8.17184e-07	GO:1901363//heterocyclic compound binding;GO:0097367//carbohydrate derivative binding;GO:0017076//purine nucleotide binding;GO:1901265//nucleoside phosphate binding;GO:0032559//adenyl ribonucleotide binding;GO:0043167//ion binding;GO:0005488//binding;GO:0097159//organic cyclic compound binding;GO:0032555//purine ribonucleotide binding;GO:0036094//small molecule binding;GO:0043531//ADP binding;GO:…	K15078//structure-specific endonuclease subunit SLX1 [EC:3.6.1.-]
LOC_Os01g18584	11.61	27.816	1.26792	4.43512e-79	GO:0043226//organelle;GO:0005634//nucleus;GO:0043227//membrane-bounded organelle;GO:0005622//intracellular;GO:0043229//intracellular organelle;GO:0043231//intracellular membrane-bounded organelle;GO:0003700//DNA-binding transcription factor activity;GO:0097159//organic cyclic compound binding;GO:0003676//nucleic acid binding;GO:0005488//binding;GO:1901363//heterocyclic compound binding;GO:0140110…	K13424//WRKY transcription factor 33+ko04016//MAPK signaling pathway - plant+ko04626//Plant-pathogen interaction
LOC_Os02g12010	0.103	0.286	1.27425	0.00347415	GO:0016021//integral component of membrane;GO:0016020//membrane;GO:0031224//intrinsic component of membrane;GO:0016772//transferase activity, transferring phosphorus-containing groups;GO:0097159//organic cyclic compound binding;GO:0016773//phosphotransferase activity, alcohol group as acceptor;GO:0030554//adenyl nucleotide binding;GO:1901265//nucleoside phosphate binding;GO:0036094//small molecul…	K13420//LRR receptor-like serine/threonine-protein kinase FLS2 [EC:2.7.11.1]+ko04016//MAPK signaling pathway - plant+ko04626//Plant-pathogen interaction
LOC_Os10g02300	0.763	1.98	1.27433	0.000211896
LOC_Os04g18980	0.05	0.143	1.2773	0.00253556	GO:0043170//macromolecule metabolic process;GO:0090304//nucleic acid metabolic process;GO:0044237//cellular metabolic process;GO:0008152//metabolic process;GO:0046483//heterocycle metabolic process;GO:0006139//nucleobase-containing compound metabolic process;GO:1901360//organic cyclic compound metabolic process;GO:0006725//cellular aromatic compound metabolic process;GO:0006259//DNA metabolic pro…	K19525//vacuolar protein sorting-associated protein 13A/C;K00102//D-lactate dehydrogenase (cytochrome) [EC:1.1.2.4]+ko00620//Pyruvate metabolism
LOC_Os02g48870	2.913	7.116	1.28648	2.90094e-24	GO:0019538//protein metabolic process;GO:1901564//organonitrogen compound metabolic process;GO:0009057//macromolecule catabolic process;GO:0043170//macromolecule metabolic process;GO:1901565//organonitrogen compound catabolic process;GO:0006807//nitrogen compound metabolic process;GO:0071704//organic substance metabolic process;GO:0030163//protein catabolic process;GO:0044238//primary metabolic p…	K01381//saccharopepsin [EC:3.4.23.25]
LOC_Os11g29920	0.083	0.233	1.28963	0.00144994	GO:0032555//purine ribonucleotide binding;GO:1901363//heterocyclic compound binding;GO:0043168//anion binding;GO:0097159//organic cyclic compound binding;GO:0043531//ADP binding;GO:0030554//adenyl nucleotide binding;GO:0017076//purine nucleotide binding;GO:0097367//carbohydrate derivative binding;GO:0032553//ribonucleotide binding;GO:0043167//ion binding;GO:0036094//small molecule binding;GO:0000…	K19613//leucine-rich repeat protein SHOC2;K15078//structure-specific endonuclease subunit SLX1 [EC:3.6.1.-]
LOC_Os08g28400	1.856	4.73	1.28969	4.11123e-08	GO:0051213//dioxygenase activity;GO:0016702//oxidoreductase activity, acting on single donors with incorporation of molecular oxygen, incorporation of two atoms of oxygen;GO:0016701//oxidoreductase activity, acting on single donors with incorporation of molecular oxygen;GO:0016491//oxidoreductase activity;GO:0003824//catalytic activity;	K11159//carotenoid cleavage dioxygenase
LOC_Os07g02620	0.26	0.73	1.29225	0.00103016	GO:0000166//nucleotide binding;GO:1901265//nucleoside phosphate binding;GO:1901363//heterocyclic compound binding;GO:0032553//ribonucleotide binding;GO:0043167//ion binding;GO:0043531//ADP binding;GO:0036094//small molecule binding;GO:0017076//purine nucleotide binding;GO:0097159//organic cyclic compound binding;GO:0097367//carbohydrate derivative binding;GO:0030554//adenyl nucleotide binding;GO:…	K15078//structure-specific endonuclease subunit SLX1 [EC:3.6.1.-]
LOC_Os04g49910	0.1	0.273	1.30416	0.0020631	GO:0006139//nucleobase-containing compound metabolic process;GO:0090304//nucleic acid metabolic process;GO:0006807//nitrogen compound metabolic process;GO:0015074//DNA integration;GO:0006281//DNA repair;GO:0044238//primary metabolic process;GO:0050896//response to stimulus;GO:0008152//metabolic process;GO:0034641//cellular nitrogen compound metabolic process;GO:0044237//cellular metabolic process…	K06228//fused [EC:2.7.11.1];K20093//DNA excision repair protein ERCC-6-like [EC:3.6.4.12];K12447//UDP-sugar pyrophosphorylase [EC:2.7.7.64]+ko00520//Amino sugar and nucleotide sugar metabolism+ko00040//Pentose and glucuronate interconversions+ko01100//Metabolic pathways+ko00052//Galactose metabolism+ko00053//Ascorbate and aldarate metabolism;K17545//serine/threonine-protein kinase ULK4 [EC:2.7.11…
LOC_Os04g10000	0.313	0.96	1.30446	0.0026443	GO:0016616//oxidoreductase activity, acting on the CH-OH group of donors, NAD or NADP as acceptor;GO:0003824//catalytic activity;GO:0102960//momilactone-A synthase activity;GO:0016491//oxidoreductase activity;GO:0016614//oxidoreductase activity, acting on CH-OH group of donors;	K13070//momilactone-A synthase [EC:1.1.1.295]+ko00904//Diterpenoid biosynthesis+ko01110//Biosynthesis of secondary metabolites;K09841//xanthoxin dehydrogenase [EC:1.1.1.288]+ko00906//Carotenoid biosynthesis+ko01100//Metabolic pathways+ko01110//Biosynthesis of secondary metabolites
LOC_Os06g46160	0.656	1.766	1.30751	7.64191e-05	GO:0016021//integral component of membrane;GO:0031224//intrinsic component of membrane;GO:0016020//membrane;
LOC_Os02g50330	0.836	2.096	1.30843	2.37392e-14	GO:0048518//positive regulation of biological process;GO:0008152//metabolic process;GO:0060255//regulation of macromolecule metabolic process;GO:0009987//cellular process;GO:0060147//regulation of posttranscriptional gene silencing;GO:0040029//regulation of gene expression, epigenetic;GO:0031047//gene silencing by RNA;GO:0009725//response to hormone;GO:0016441//posttranscriptional gene silencing;…	K11699//RNA-dependent RNA polymerase [EC:2.7.7.48]
LOC_Os11g44630	0.81	2.13	1.3092	6.55046e-06	GO:0031323//regulation of cellular metabolic process;GO:0010565//regulation of cellular ketone metabolic process;GO:0062012//regulation of small molecule metabolic process;GO:0010817//regulation of hormone levels;GO:0032350//regulation of hormone metabolic process;GO:0065007//biological regulation;GO:0050789//regulation of biological process;GO:0046885//regulation of hormone biosynthetic process;…	K21989//calcium permeable stress-gated cation channel
LOC_Os10g25290	1.786	4.553	1.31035	2.52508e-09	GO:0006396//RNA processing;GO:0090501//RNA phosphodiester bond hydrolysis;GO:0065007//biological regulation;GO:0006139//nucleobase-containing compound metabolic process;GO:0010467//gene expression;GO:0048583//regulation of response to stimulus;GO:0006807//nitrogen compound metabolic process;GO:0050794//regulation of cellular process;GO:0006725//cellular aromatic compound metabolic process;GO:2000…	K13464//jasmonate ZIM domain-containing protein+ko04075//Plant hormone signal transduction;K02184//formin 2
LOC_Os05g44060	0.33	1.016	1.31639	0.00357158	GO:0031224//intrinsic component of membrane;GO:0016020//membrane;GO:0016021//integral component of membrane;	K13171//serine/arginine repetitive matrix protein 1+ko03015//mRNA surveillance pathway+ko03013//RNA transport
LOC_Os01g64470	4.91	12.286	1.3172	1.21101e-22	GO:0031224//intrinsic component of membrane;GO:0031226//intrinsic component of plasma membrane;GO:0016020//membrane;GO:0016021//integral component of membrane;GO:0009506//plasmodesma;GO:0046658//anchored component of plasma membrane;GO:0030054//cell junction;GO:0055044//symplast;GO:0031225//anchored component of membrane;GO:0071944//cell periphery;GO:0005886//plasma membrane;GO:0005911//cell-cell…
LOC_Os11g40970	0.493	1.24	1.31757	4.02754e-10	GO:0016021//integral component of membrane;GO:0016020//membrane;GO:0005886//plasma membrane;GO:0031224//intrinsic component of membrane;GO:0071944//cell periphery;GO:0016740//transferase activity;GO:0035639//purine ribonucleoside triphosphate binding;GO:0016301//kinase activity;GO:0032559//adenyl ribonucleotide binding;GO:0043167//ion binding;GO:0008144//drug binding;GO:0000166//nucleotide bindin…	K13420//LRR receptor-like serine/threonine-protein kinase FLS2 [EC:2.7.11.1]+ko04016//MAPK signaling pathway - plant+ko04626//Plant-pathogen interaction;K13437//receptor kinase-like protein+ko04626//Plant-pathogen interaction
LOC_Os01g08600	2.383	6.083	1.31871	6.97397e-10
LOC_Os02g11020	0.26	0.713	1.31919	0.000132856	GO:0016020//membrane;GO:0016021//integral component of membrane;GO:0031224//intrinsic component of membrane;GO:0046914//transition metal ion binding;GO:0046906//tetrapyrrole binding;GO:0097159//organic cyclic compound binding;GO:0003824//catalytic activity;GO:0046872//metal ion binding;GO:0016705//oxidoreductase activity, acting on paired donors, with incorporation or reduction of molecular oxyge…	K15639//PHYB activation tagged suppressor 1 [EC:1.14.-.-]+ko00905//Brassinosteroid biosynthesis
LOC_Os02g18000	0.746	1.873	1.31992	2.48145e-16	GO:0017076//purine nucleotide binding;GO:0032553//ribonucleotide binding;GO:0043531//ADP binding;GO:0032555//purine ribonucleotide binding;GO:0097159//organic cyclic compound binding;GO:0036094//small molecule binding;GO:0043167//ion binding;GO:1901363//heterocyclic compound binding;GO:0032559//adenyl ribonucleotide binding;GO:0097367//carbohydrate derivative binding;GO:1901265//nucleoside phosph…	K15078//structure-specific endonuclease subunit SLX1 [EC:3.6.1.-]
LOC_Os05g50100	10.056	25.086	1.32073	5.30137e-41		K01051//pectinesterase [EC:3.1.1.11]+ko00040//Pentose and glucuronate interconversions+ko01100//Metabolic pathways
LOC_Os06g03890	0.493	1.543	1.32349	0.00409777	GO:0008152//metabolic process;GO:0006629//lipid metabolic process;GO:0044238//primary metabolic process;GO:0071704//organic substance metabolic process;GO:0003824//catalytic activity;GO:0016787//hydrolase activity;GO:0016788//hydrolase activity, acting on ester bonds;GO:0016298//lipase activity;	K01206//alpha-L-fucosidase [EC:3.2.1.51]+ko00511//Other glycan degradation
LOC_Os05g10310	6.246	15.863	1.32361	5.5897e-37	GO:0042578//phosphoric ester hydrolase activity;GO:0003824//catalytic activity;GO:0016791//phosphatase activity;GO:0016788//hydrolase activity, acting on ester bonds;GO:0016787//hydrolase activity;GO:0003993//acid phosphatase activity;	K20728//vegetative storage protein 2+ko04016//MAPK signaling pathway - plant;K02866//large subunit ribosomal protein L10e+ko03010//Ribosome;K20728//vegetative storage protein 2+ko04016//MAPK signaling pathway - plant;K20728//vegetative storage protein 2+ko04016//MAPK signaling pathway - plant;K02866//large subunit ribosomal protein L10e+ko03010//Ribosome
LOC_Os01g48020	1.013	2.573	1.32738	2.41788e-12	GO:0022414//reproductive process;GO:0009987//cellular process;GO:0009856//pollination;GO:0006807//nitrogen compound metabolic process;GO:0007154//cell communication;GO:0044260//cellular macromolecule metabolic process;GO:0032501//multicellular organismal process;GO:0006468//protein phosphorylation;GO:0008152//metabolic process;GO:0071704//organic substance metabolic process;GO:0016310//phosphoryl…	K04733//interleukin-1 receptor-associated kinase 4 [EC:2.7.11.1]
LOC_Os03g17480	8.333	20.896	1.32764	1.19917e-38	GO:0071704//organic substance metabolic process;GO:0036211//protein modification process;GO:0044260//cellular macromolecule metabolic process;GO:0044238//primary metabolic process;GO:0044237//cellular metabolic process;GO:0043170//macromolecule metabolic process;GO:0006807//nitrogen compound metabolic process;GO:0043412//macromolecule modification;GO:0009987//cellular process;GO:0006464//cellular…	K00799//glutathione S-transferase [EC:2.5.1.18]+ko00480//Glutathione metabolism
LOC_Os05g37190	0.483	1.286	1.32965	5.7339e-06	GO:0065007//biological regulation;GO:0019222//regulation of metabolic process;GO:0010468//regulation of gene expression;GO:0050789//regulation of biological process;GO:0060255//regulation of macromolecule metabolic process;GO:0043231//intracellular membrane-bounded organelle;GO:0043226//organelle;GO:0005622//intracellular;GO:0043229//intracellular organelle;GO:0005634//nucleus;GO:0043227//membran…	K17987//next to BRCA1 gene 1 protein
LOC_Os07g48260	2.536	6.4	1.3312	1.30001e-25	GO:0005634//nucleus;GO:0043227//membrane-bounded organelle;GO:0043231//intracellular membrane-bounded organelle;GO:0043226//organelle;GO:0043229//intracellular organelle;GO:0005622//intracellular;GO:0005488//binding;GO:0140110//transcription regulator activity;GO:1901363//heterocyclic compound binding;GO:0043565//sequence-specific DNA binding;GO:0003700//DNA-binding transcription factor activity;…	K16225//probable WRKY transcription factor 52+ko04626//Plant-pathogen interaction;K13459//disease resistance protein RPS2+ko04626//Plant-pathogen interaction;K13426//WRKY transcription factor 29+ko04016//MAPK signaling pathway - plant+ko04626//Plant-pathogen interaction
LOC_Os11g06290	1.46	3.726	1.3313	6.28722e-16	GO:0032559//adenyl ribonucleotide binding;GO:0043167//ion binding;GO:1901265//nucleoside phosphate binding;GO:0017076//purine nucleotide binding;GO:0043168//anion binding;GO:0005488//binding;GO:0032555//purine ribonucleotide binding;GO:0043531//ADP binding;GO:0036094//small molecule binding;GO:0030554//adenyl nucleotide binding;GO:1901363//heterocyclic compound binding;GO:0097367//carbohydrate de…	K15078//structure-specific endonuclease subunit SLX1 [EC:3.6.1.-];K19613//leucine-rich repeat protein SHOC2
LOC_Os11g05380	0.146	0.43	1.33211	0.00359682	GO:0031224//intrinsic component of membrane;GO:0016021//integral component of membrane;GO:0016020//membrane;GO:0003824//catalytic activity;GO:0043169//cation binding;GO:0046906//tetrapyrrole binding;GO:0046872//metal ion binding;GO:0005488//binding;GO:0046914//transition metal ion binding;GO:1901363//heterocyclic compound binding;GO:0097159//organic cyclic compound binding;GO:0016491//oxidoreduct…	K20624//12-hydroxyjasmonoyl-L-amino acid 12-hydroxylase / fatty acid hydroxylase [EC:1.14.14.49]
LOC_Os03g42920	0.47	1.55	1.33337	0.00484754	GO:0016021//integral component of membrane;GO:0031224//intrinsic component of membrane;GO:0016020//membrane;GO:0005199//structural constituent of cell wall;GO:0005198//structural molecule activity;	K04733//interleukin-1 receptor-associated kinase 4 [EC:2.7.11.1];K00430//peroxidase [EC:1.11.1.7]+ko01100//Metabolic pathways+ko01110//Biosynthesis of secondary metabolites+ko00940//Phenylpropanoid biosynthesis
LOC_Os03g17680	6.38	16.3	1.33346	1.57945e-14
LOC_Os05g04000	4.96	12.56	1.33574	1.02984e-19
LOC_Os10g39300	8.743	22.193	1.33589	1.42437e-19	GO:0044238//primary metabolic process;GO:0009057//macromolecule catabolic process;GO:0008152//metabolic process;GO:0071704//organic substance metabolic process;GO:0030163//protein catabolic process;GO:0009056//catabolic process;GO:0006508//proteolysis;GO:0043170//macromolecule metabolic process;GO:1901575//organic substance catabolic process;GO:0006807//nitrogen compound metabolic process;GO:0019…	K01381//saccharopepsin [EC:3.4.23.25]
LOC_Os12g11370	2.63	6.65	1.34214	1.09356e-44	GO:0016021//integral component of membrane;GO:0031224//intrinsic component of membrane;GO:0016020//membrane;	K13420//LRR receptor-like serine/threonine-protein kinase FLS2 [EC:2.7.11.1]+ko04016//MAPK signaling pathway - plant+ko04626//Plant-pathogen interaction
LOC_Os01g72900	0.846	2.413	1.34263	0.000324772		K20478//golgin subfamily B member 1
LOC_Os11g01480	1.633	4.183	1.34318	6.74642e-15	GO:0043226//organelle;GO:0005634//nucleus;GO:0043229//intracellular organelle;GO:0043227//membrane-bounded organelle;GO:0043231//intracellular membrane-bounded organelle;GO:0005622//intracellular;GO:0005488//binding;GO:0097159//organic cyclic compound binding;GO:0003676//nucleic acid binding;GO:1901363//heterocyclic compound binding;GO:0003677//DNA binding;	K14491//two-component response regulator ARR-B family+ko04075//Plant hormone signal transduction
LOC_Os12g32610	0.253	0.816	1.34481	0.00383723	GO:0016020//membrane;GO:0016021//integral component of membrane;GO:0031224//intrinsic component of membrane;
LOC_Os03g04470	6.76	17.153	1.34498	1.03451e-39	GO:0005886//plasma membrane;GO:0016020//membrane;GO:0016021//integral component of membrane;GO:0031224//intrinsic component of membrane;GO:0071944//cell periphery;
LOC_Os10g05250	2.32	5.903	1.34502	3.70682e-27	GO:0005886//plasma membrane;GO:0071944//cell periphery;GO:0016020//membrane;GO:0016772//transferase activity, transferring phosphorus-containing groups;GO:0000166//nucleotide binding;GO:0016773//phosphotransferase activity, alcohol group as acceptor;GO:0004672//protein kinase activity;GO:0032553//ribonucleotide binding;GO:0016301//kinase activity;GO:0017076//purine nucleotide binding;GO:0032555//…	K04733//interleukin-1 receptor-associated kinase 4 [EC:2.7.11.1]
LOC_Os06g20070	1.823	4.8	1.34681	3.02849e-08	GO:0031224//intrinsic component of membrane;GO:0016021//integral component of membrane;GO:0016020//membrane;	K04733//interleukin-1 receptor-associated kinase 4 [EC:2.7.11.1];K01180//endo-1,3(4)-beta-glucanase [EC:3.2.1.6]
LOC_Os06g08090	6.35	16.076	1.34844	2.15941e-63	GO:0008152//metabolic process;GO:0071944//cell periphery;GO:0030312//external encapsulating structure;GO:0005618//cell wall;GO:0016020//membrane;GO:0009505//plant-type cell wall;GO:0004566//beta-glucuronidase activity;GO:0016787//hydrolase activity;GO:0003824//catalytic activity;GO:0004553//hydrolase activity, hydrolyzing O-glycosyl compounds;GO:0016798//hydrolase activity, acting on glycosyl bon…	K07964//heparanase [EC:3.2.1.166]+ko00531//Glycosaminoglycan degradation+ko01100//Metabolic pathways;K07964//heparanase [EC:3.2.1.166]+ko00531//Glycosaminoglycan degradation+ko01100//Metabolic pathways
LOC_Os04g46440	1.236	3.25	1.35469	6.96296e-08	GO:0005622//intracellular;GO:0043226//organelle;GO:0043231//intracellular membrane-bounded organelle;GO:0005634//nucleus;GO:0043227//membrane-bounded organelle;GO:0043229//intracellular organelle;GO:0140110//transcription regulator activity;GO:0005488//binding;GO:0003677//DNA binding;GO:0097159//organic cyclic compound binding;GO:0003700//DNA-binding transcription factor activity;GO:1901363//hete…	K09286//EREBP-like factor
LOC_Os07g03730	33.506	85.213	1.35559	7.61202e-129	GO:0005576//extracellular region;GO:0005615//extracellular space;	K13449//pathogenesis-related protein 1+ko04016//MAPK signaling pathway - plant+ko04626//Plant-pathogen interaction+ko04075//Plant hormone signal transduction
LOC_Os02g52010	1.46	3.836	1.358	2.38925e-11		K00020//3-hydroxyisobutyrate dehydrogenase [EC:1.1.1.31]+ko00280//Valine, leucine and isoleucine degradation+ko01100//Metabolic pathways;K14299//nucleoporin SEH1+ko03013//RNA transport;K13171//serine/arginine repetitive matrix protein 1+ko03015//mRNA surveillance pathway+ko03013//RNA transport
LOC_Os06g24490	0.273	0.793	1.35864	0.00138633	GO:0009987//cellular process;GO:0071840//cellular component organization or biogenesis;GO:0016043//cellular component organization;GO:0010256//endomembrane system organization;GO:0031224//intrinsic component of membrane;GO:0016021//integral component of membrane;GO:0016020//membrane;	K01510//apyrase [EC:3.6.1.5]+ko00230//Purine metabolism+ko00240//Pyrimidine metabolism;K20623//typhasterol/6-deoxotyphasterol 2alpha-hydroxylase+ko00905//Brassinosteroid biosynthesis+ko01100//Metabolic pathways+ko01110//Biosynthesis of secondary metabolites;K13171//serine/arginine repetitive matrix protein 1+ko03015//mRNA surveillance pathway+ko03013//RNA transport;K10956//protein transport prote…
LOC_Os04g48380	0.803	2.253	1.36061	2.70489e-05	GO:0031224//intrinsic component of membrane;GO:0016021//integral component of membrane;GO:0016020//membrane;	K03363//cell division cycle 20, cofactor of APC complex+ko04120//Ubiquitin mediated proteolysis
LOC_Os04g34320	0.533	1.436	1.3608	3.84641e-07	GO:0000003//reproduction;GO:0009875//pollen-pistil interaction;GO:0051704//multi-organism process;GO:0032501//multicellular organismal process;GO:0048544//recognition of pollen;GO:0008037//cell recognition;GO:0007154//cell communication;GO:0009856//pollination;GO:0022414//reproductive process;GO:0044706//multi-multicellular organism process;GO:0009987//cellular process;GO:0031224//intrinsic compo…	K04733//interleukin-1 receptor-associated kinase 4 [EC:2.7.11.1]
LOC_Os03g43670	0.07	0.216	1.36459	0.00257604	GO:0032502//developmental process;GO:0006807//nitrogen compound metabolic process;GO:1905392//plant organ morphogenesis;GO:0007275//multicellular organism development;GO:0044267//cellular protein metabolic process;GO:0009908//flower development;GO:0071704//organic substance metabolic process;GO:0006464//cellular protein modification process;GO:0090697//post-embryonic plant organ morphogenesis;GO:…	K04730//interleukin-1 receptor-associated kinase 1 [EC:2.7.11.1];K04733//interleukin-1 receptor-associated kinase 4 [EC:2.7.11.1]
LOC_Os03g14250	0.286	0.773	1.36753	7.92395e-08		K10352//myosin heavy chain
LOC_Os05g19910	6.726	17.326	1.36769	5.59427e-49	GO:0003824//catalytic activity;GO:0016746//transferase activity, transferring acyl groups;GO:0016740//transferase activity;GO:0016747//transferase activity, transferring acyl groups other than amino-acyl groups;	K20240//spermidine dicoumaroyl transferase [EC:2.3.1.249];K19861//benzyl alcohol O-benzoyltransferase [EC:2.3.1.196 2.3.1.232]
LOC_Os04g24430	0.223	0.633	1.36854	6.32387e-05	GO:0005975//carbohydrate metabolic process;GO:0044238//primary metabolic process;GO:0009311//oligosaccharide metabolic process;GO:0005984//disaccharide metabolic process;GO:0044262//cellular carbohydrate metabolic process;GO:0044237//cellular metabolic process;GO:0009987//cellular process;GO:0008152//metabolic process;GO:0005985//sucrose metabolic process;GO:0071704//organic substance metabolic p…	K00695//sucrose synthase [EC:2.4.1.13]+ko01100//Metabolic pathways+ko00500//Starch and sucrose metabolism
LOC_Os07g25050	1.973	5.793	1.36973	0.000333216
LOC_Os04g43680	0.903	2.45	1.37143	1.70794e-07	GO:0031328//positive regulation of cellular biosynthetic process;GO:0019222//regulation of metabolic process;GO:0048518//positive regulation of biological process;GO:0019219//regulation of nucleobase-containing compound metabolic process;GO:1903508//positive regulation of nucleic acid-templated transcription;GO:0080090//regulation of primary metabolic process;GO:0048869//cellular developmental pr…	K09422//transcription factor MYB, plant
LOC_Os03g13740	0.236	0.71	1.37532	0.000542364	GO:0003824//catalytic activity;GO:0140096//catalytic activity, acting on a protein;GO:0016874//ligase activity;GO:0016740//transferase activity;GO:0019787//ubiquitin-like protein transferase activity;GO:0004842//ubiquitin-protein transferase activity;	K08332//vacuolar protein 8;K22020//mucin-19
LOC_Os02g36880	1.176	3.15	1.37561	5.91818e-10	GO:2000112//regulation of cellular macromolecule biosynthetic process;GO:0010468//regulation of gene expression;GO:0009889//regulation of biosynthetic process;GO:2001141//regulation of RNA biosynthetic process;GO:0019219//regulation of nucleobase-containing compound metabolic process;GO:0031326//regulation of cellular biosynthetic process;GO:0019222//regulation of metabolic process;GO:0010556//re…	K00521//ferric-chelate reductase [EC:1.16.1.7];K13172//serine/arginine repetitive matrix protein 2;K00521//ferric-chelate reductase [EC:1.16.1.7];K13172//serine/arginine repetitive matrix protein 2;K00521//ferric-chelate reductase [EC:1.16.1.7];K13172//serine/arginine repetitive matrix protein 2;K00521//ferric-chelate reductase [EC:1.16.1.7];K13172//serine/arginine repetitive matrix protein 2
LOC_Os03g58900	0.126	0.393	1.37786	0.00118693	GO:0044260//cellular macromolecule metabolic process;GO:0009101//glycoprotein biosynthetic process;GO:1901566//organonitrogen compound biosynthetic process;GO:0036211//protein modification process;GO:0006807//nitrogen compound metabolic process;GO:0070085//glycosylation;GO:0019538//protein metabolic process;GO:1901564//organonitrogen compound metabolic process;GO:0009987//cellular process;GO:0071…	K20843//hydroxyproline O-galactosyltransferase 2/3/4/5/6 [EC:2.4.1.-]
LOC_Os02g43790	1.506	3.986	1.37791	4.97276e-11	GO:0043226//organelle;GO:0043229//intracellular organelle;GO:0043231//intracellular membrane-bounded organelle;GO:0043227//membrane-bounded organelle;GO:0005634//nucleus;GO:0005622//intracellular;GO:0097159//organic cyclic compound binding;GO:0005488//binding;GO:0003700//DNA-binding transcription factor activity;GO:0003676//nucleic acid binding;GO:0003677//DNA binding;GO:1901363//heterocyclic com…	K09286//EREBP-like factor
LOC_Os01g52240	1087.03	2812	1.38062	6.18047e-185	GO:0009314//response to radiation;GO:0015979//photosynthesis;GO:1901564//organonitrogen compound metabolic process;GO:0018298//protein-chromophore linkage;GO:0044260//cellular macromolecule metabolic process;GO:0006807//nitrogen compound metabolic process;GO:0044238//primary metabolic process;GO:0009765//photosynthesis, light harvesting;GO:0019684//photosynthesis, light reaction;GO:0044267//cellu…	K08912//light-harvesting complex II chlorophyll a/b binding protein 1+ko01100//Metabolic pathways+ko00196//Photosynthesis - antenna proteins
LOC_Os04g10300	0.393	1.263	1.3811	0.004883
LOC_Os08g44270	4.816	12.583	1.38434	1.88538e-36	GO:0006508//proteolysis;GO:0044265//cellular macromolecule catabolic process;GO:0044257//cellular protein catabolic process;GO:1901564//organonitrogen compound metabolic process;GO:0030163//protein catabolic process;GO:0009056//catabolic process;GO:0044260//cellular macromolecule metabolic process;GO:0006807//nitrogen compound metabolic process;GO:0044248//cellular catabolic process;GO:0044267//c…	K16292//KDEL-tailed cysteine endopeptidase [EC:3.4.22.-]
LOC_Os04g09604	11.95	31.1	1.3881	2.91688e-84	GO:0006725//cellular aromatic compound metabolic process;GO:0044237//cellular metabolic process;GO:0019438//aromatic compound biosynthetic process;GO:0009987//cellular process;GO:0009058//biosynthetic process;GO:0008152//metabolic process;GO:0044249//cellular biosynthetic process;GO:0005829//cytosol;GO:0005737//cytoplasm;GO:0005622//intracellular;GO:0005515//protein binding;GO:0008757//S-adenosyl…	K13066//caffeic acid 3-O-methyltransferase [EC:2.1.1.68]+ko01100//Metabolic pathways+ko01110//Biosynthesis of secondary metabolites+ko00940//Phenylpropanoid biosynthesis;K22440//naringenin 7-O-methyltransferase [EC:2.1.1.232]+ko01110//Biosynthesis of secondary metabolites+ko00941//Flavonoid biosynthesis
LOC_Os10g25230	0.256	0.836	1.39346	0.00196702	GO:0080134//regulation of response to stress;GO:0050789//regulation of biological process;GO:0009966//regulation of signal transduction;GO:0023051//regulation of signaling;GO:0065007//biological regulation;GO:0048583//regulation of response to stimulus;GO:0031347//regulation of defense response;GO:0050896//response to stimulus;GO:2000022//regulation of jasmonic acid mediated signaling pathway;GO:…	K13464//jasmonate ZIM domain-containing protein+ko04075//Plant hormone signal transduction
LOC_Os02g57720	12.963	33.916	1.39582	8.03692e-90	GO:0031224//intrinsic component of membrane;GO:0016020//membrane;GO:0016021//integral component of membrane;GO:0022803//passive transmembrane transporter activity;GO:0022857//transmembrane transporter activity;GO:0005215//transporter activity;GO:0015267//channel activity;	K09872//aquaporin PIP
LOC_Os02g30150	0.116	0.336	1.39647	0.000165299	GO:0005488//binding;GO:0043167//ion binding;GO:0036094//small molecule binding;GO:1901363//heterocyclic compound binding;GO:0032553//ribonucleotide binding;GO:0000166//nucleotide binding;GO:0030554//adenyl nucleotide binding;GO:0032555//purine ribonucleotide binding;GO:0043531//ADP binding;GO:0097367//carbohydrate derivative binding;GO:0043168//anion binding;GO:0032559//adenyl ribonucleotide bind…	K15078//structure-specific endonuclease subunit SLX1 [EC:3.6.1.-]
LOC_Os04g26870	0.256	0.8	1.40224	0.000555056	GO:0016491//oxidoreductase activity;GO:0003824//catalytic activity;	K05275//pyridoxine 4-dehydrogenase [EC:1.1.1.65]+ko00750//Vitamin B6 metabolism+ko01100//Metabolic pathways;K17744//L-galactose dehydrogenase [EC:1.1.1.316]+ko01100//Metabolic pathways+ko00053//Ascorbate and aldarate metabolism+ko01110//Biosynthesis of secondary metabolites
LOC_Os06g13700	1.98	5.68	1.40459	0.000111062	GO:0016021//integral component of membrane;GO:0031224//intrinsic component of membrane;GO:0016020//membrane;
LOC_Os03g47530	0.166	0.546	1.40554	0.00205372	GO:0043231//intracellular membrane-bounded organelle;GO:0005794//Golgi apparatus;GO:0043226//organelle;GO:0043227//membrane-bounded organelle;GO:0043229//intracellular organelle;GO:0005622//intracellular;GO:0005737//cytoplasm;GO:0012505//endomembrane system;GO:0016757//transferase activity, transferring glycosyl groups;GO:0016740//transferase activity;GO:0003824//catalytic activity;	K20893//probable galacturonosyltransferase-like 1 [EC:2.4.1.-]
LOC_Os03g52390	1.863	5.283	1.41125	1.07057e-06	GO:0030414//peptidase inhibitor activity;GO:0004857//enzyme inhibitor activity;GO:0030234//enzyme regulator activity;GO:0004866//endopeptidase inhibitor activity;GO:0061135//endopeptidase regulator activity;GO:0004867//serine-type endopeptidase inhibitor activity;GO:0098772//molecular function regulator;GO:0061134//peptidase regulator activity;
LOC_Os06g29730	8.51	22.89	1.41877	8.87743e-25	GO:0016021//integral component of membrane;GO:0016020//membrane;GO:0031224//intrinsic component of membrane;
LOC_Os02g06360	0.36	1.076	1.42477	7.27694e-05	GO:0071704//organic substance metabolic process;GO:0044238//primary metabolic process;GO:0008152//metabolic process;GO:1901135//carbohydrate derivative metabolic process;GO:0005975//carbohydrate metabolic process;GO:0003824//catalytic activity;GO:0097367//carbohydrate derivative binding;GO:0005488//binding;GO:0016853//isomerase activity;	K06041//arabinose-5-phosphate isomerase [EC:5.3.1.13]+ko01100//Metabolic pathways
LOC_Os08g37050	0.143	0.58	1.42648	0.00601031	GO:0016787//hydrolase activity;GO:0003824//catalytic activity;	K20506//tuliposide A-converting enzyme [EC:4.2.99.22];K17872//demethylphylloquinone reductase [EC:1.6.5.12]+ko00130//Ubiquinone and other terpenoid-quinone biosynthesis+ko01100//Metabolic pathways+ko01110//Biosynthesis of secondary metabolites;K13258//2-hydroxyisoflavanone dehydratase [EC:4.2.1.105]+ko01110//Biosynthesis of secondary metabolites+ko00943//Isoflavonoid biosynthesis
LOC_Os07g26660	0.26	0.826	1.42688	0.00159726	GO:0006950//response to stress;GO:0042221//response to chemical;GO:0009628//response to abiotic stimulus;GO:0010035//response to inorganic substance;GO:0001101//response to acid chemical;GO:0009414//response to water deprivation;GO:0009415//response to water;GO:1901700//response to oxygen-containing compound;GO:0050896//response to stimulus;GO:0030054//cell junction;GO:0005737//cytoplasm;GO:00432…	K09872//aquaporin PIP
LOC_Os01g03330	3.663	9.84	1.42711	1.2505e-37	GO:0005576//extracellular region;GO:0030414//peptidase inhibitor activity;GO:0004867//serine-type endopeptidase inhibitor activity;GO:0030234//enzyme regulator activity;GO:0098772//molecular function regulator;GO:0004866//endopeptidase inhibitor activity;GO:0061134//peptidase regulator activity;GO:0004857//enzyme inhibitor activity;GO:0061135//endopeptidase regulator activity;	K17987//next to BRCA1 gene 1 protein;K13172//serine/arginine repetitive matrix protein 2
LOC_Os07g48710	0.116	0.476	1.42815	0.00589002	GO:0031224//intrinsic component of membrane;GO:0043227//membrane-bounded organelle;GO:0016021//integral component of membrane;GO:0043226//organelle;GO:0005622//intracellular;GO:0016020//membrane;GO:0043231//intracellular membrane-bounded organelle;GO:0043229//intracellular organelle;GO:0005634//nucleus;GO:0035639//purine ribonucleoside triphosphate binding;GO:0016740//transferase activity;GO:0030…	K21952//CASK-interacting protein
LOC_Os03g45920	0.97	2.65	1.42865	2.80712e-11	GO:0007010//cytoskeleton organization;GO:0016043//cellular component organization;GO:0007017//microtubule-based process;GO:0071840//cellular component organization or biogenesis;GO:0009987//cellular process;GO:0000226//microtubule cytoskeleton organization;GO:0007049//cell cycle;GO:0006996//organelle organization;GO:0000278//mitotic cell cycle;GO:0005856//cytoskeleton;GO:0015630//microtubule cyto…	K07375//tubulin beta+ko04145//Phagosome
LOC_Os04g56030	0.37	1.23	1.43386	0.00094022	GO:0031224//intrinsic component of membrane;GO:0016021//integral component of membrane;GO:0016020//membrane;	K02184//formin 2
LOC_Os07g09880	0.213	0.733	1.4344	0.00295292		K04730//interleukin-1 receptor-associated kinase 1 [EC:2.7.11.1]
LOC_Os01g56240	0.533	1.833	1.43469	0.00169682	GO:0009733//response to auxin;GO:0009719//response to endogenous stimulus;GO:0009725//response to hormone;GO:0010033//response to organic substance;GO:0042221//response to chemical;GO:0050896//response to stimulus;GO:0016021//integral component of membrane;GO:0031224//intrinsic component of membrane;GO:0016020//membrane;GO:0005215//transporter activity;GO:0022857//transmembrane transporter activi…	K14488//SAUR family protein+ko04075//Plant hormone signal transduction
LOC_Os06g51060	4.41	12.02	1.44667	1.05018e-34	GO:0044238//primary metabolic process;GO:0016998//cell wall macromolecule catabolic process;GO:0006040//amino sugar metabolic process;GO:0042737//drug catabolic process;GO:0009057//macromolecule catabolic process;GO:0006030//chitin metabolic process;GO:0071704//organic substance metabolic process;GO:0009987//cellular process;GO:1901072//glucosamine-containing compound catabolic process;GO:0051707…	K20547//basic endochitinase B [EC:3.2.1.14]+ko04016//MAPK signaling pathway - plant+ko00520//Amino sugar and nucleotide sugar metabolism+ko01100//Metabolic pathways
LOC_Os01g73070	0.746	1.836	1.44852	2.36902e-11		K07466//replication factor A1+ko03420//Nucleotide excision repair+ko03030//DNA replication+ko03440//Homologous recombination+ko03430//Mismatch repair;K07466//replication factor A1+ko03420//Nucleotide excision repair+ko03030//DNA replication+ko03440//Homologous recombination+ko03430//Mismatch repair
LOC_Os05g15770	33.696	91.776	1.45532	5.4631e-211	GO:0009057//macromolecule catabolic process;GO:0005976//polysaccharide metabolic process;GO:0071554//cell wall organization or biogenesis;GO:0044260//cellular macromolecule metabolic process;GO:1901575//organic substance catabolic process;GO:0000272//polysaccharide catabolic process;GO:0043170//macromolecule metabolic process;GO:0005975//carbohydrate metabolic process;GO:0009987//cellular process…	K01183//chitinase [EC:3.2.1.14]+ko00520//Amino sugar and nucleotide sugar metabolism+ko01100//Metabolic pathways
LOC_Os01g57004	2.963	8.42	1.46139	1.97618e-11	GO:0071944//cell periphery;GO:0005886//plasma membrane;GO:0016020//membrane;
LOC_Os07g33710	0.163	0.543	1.46436	0.000547754	GO:0017076//purine nucleotide binding;GO:0043531//ADP binding;GO:0000166//nucleotide binding;GO:0005488//binding;GO:0043167//ion binding;GO:0032555//purine ribonucleotide binding;GO:1901363//heterocyclic compound binding;GO:0097367//carbohydrate derivative binding;GO:1901265//nucleoside phosphate binding;GO:0032559//adenyl ribonucleotide binding;GO:0032553//ribonucleotide binding;GO:0097159//orga…	K15078//structure-specific endonuclease subunit SLX1 [EC:3.6.1.-]
LOC_Os05g38860	0.476	1.52	1.46763	0.000398252
LOC_Os04g06520	8.766	24.226	1.46795	4.01033e-52		K20478//golgin subfamily B member 1;K10406//kinesin family member C2/C3
LOC_Os03g19090	1.353	3.84	1.47501	1.5331e-14		K22020//mucin-19
LOC_Os10g09290	2.95	8.7	1.47681	8.72462e-08
LOC_Os12g27980	0.133	0.423	1.47871	0.000114571	GO:0005488//binding;GO:1901363//heterocyclic compound binding;GO:0097159//organic cyclic compound binding;GO:0046983//protein dimerization activity;GO:0005515//protein binding;GO:0003677//DNA binding;GO:0003676//nucleic acid binding;	K11863//Ataxin-3 [EC:3.4.22.-]+ko04141//Protein processing in endoplasmic reticulum;K00430//peroxidase [EC:1.11.1.7]+ko01100//Metabolic pathways+ko01110//Biosynthesis of secondary metabolites+ko00940//Phenylpropanoid biosynthesis
LOC_Os09g32780	0.036	0.146	1.47972	0.00524214		K14306//nuclear pore complex protein Nup62+ko03013//RNA transport
LOC_Os03g13050	1.92	5.456	1.48345	1.29808e-18	GO:0072503//cellular divalent inorganic cation homeostasis;GO:0019725//cellular homeostasis;GO:0006873//cellular ion homeostasis;GO:0050801//ion homeostasis;GO:0055074//calcium ion homeostasis;GO:0055065//metal ion homeostasis;GO:0048878//chemical homeostasis;GO:0006874//cellular calcium ion homeostasis;GO:0006875//cellular metal ion homeostasis;GO:0042592//homeostatic process;GO:0065008//regulat…	K20858//calcium uniporter protein, mitochondrial
LOC_Os07g06680	0.46	1.343	1.48378	8.34569e-08		K21952//CASK-interacting protein
LOC_Os01g58240	1.61	4.51	1.48733	3.3754e-26	GO:0005615//extracellular space;GO:0005576//extracellular region;GO:0016787//hydrolase activity;GO:0008236//serine-type peptidase activity;GO:0004252//serine-type endopeptidase activity;GO:0003824//catalytic activity;GO:0008233//peptidase activity;GO:0017171//serine hydrolase activity;GO:0140096//catalytic activity, acting on a protein;GO:0004175//endopeptidase activity;GO:0070011//peptidase acti…	K15333//tRNA guanosine-2'-O-methyltransferase [EC:2.1.1.34];K12619//5'-3' exoribonuclease 2 [EC:3.1.13.-]+ko03018//RNA degradation+ko03008//Ribosome biogenesis in eukaryotes;K13199//plasminogen activator inhibitor 1 RNA-binding protein;K14568//rRNA small subunit pseudouridine methyltransferase Nep1 [EC:2.1.1.260]+ko03008//Ribosome biogenesis in eukaryotes
LOC_Os03g54040	3.303	9.293	1.48944	5.42634e-22	GO:0043170//macromolecule metabolic process;GO:0071704//organic substance metabolic process;GO:0043043//peptide biosynthetic process;GO:0044271//cellular nitrogen compound biosynthetic process;GO:0010154//fruit development;GO:0009725//response to hormone;GO:0009719//response to endogenous stimulus;GO:0032502//developmental process;GO:0032501//multicellular organismal process;GO:0044237//cellular …	K02933//large subunit ribosomal protein L6+ko03010//Ribosome
LOC_Os04g38680	0.703	2.066	1.49466	7.35826e-10	GO:0034220//ion transmembrane transport;GO:0015849//organic acid transport;GO:1905039//carboxylic acid transmembrane transport;GO:0003333//amino acid transmembrane transport;GO:0071705//nitrogen compound transport;GO:0055085//transmembrane transport;GO:1903825//organic acid transmembrane transport;GO:0051179//localization;GO:0051234//establishment of localization;GO:0006810//transport;GO:0046942/…	K15015//solute carrier family 32 (vesicular inhibitory amino acid transporter)
LOC_Os03g10030	1.076	3.166	1.49529	4.77892e-10	GO:0005886//plasma membrane;GO:0031224//intrinsic component of membrane;GO:0071944//cell periphery;GO:0016021//integral component of membrane;GO:0016020//membrane;GO:0051539//4 iron, 4 sulfur cluster binding;GO:0051540//metal cluster binding;GO:0051536//iron-sulfur cluster binding;GO:0005488//binding;	K02923//large subunit ribosomal protein L38e+ko03010//Ribosome;K20855//beta-1,3-galactosyltransferase 1/2/3/4/5/7/8 [EC:2.4.1.-]
LOC_Os06g08032	5.506	15.54	1.49739	1.66525e-38	GO:0016491//oxidoreductase activity;GO:0051213//dioxygenase activity;GO:0043167//ion binding;GO:0046872//metal ion binding;GO:0005488//binding;GO:0043169//cation binding;GO:0003824//catalytic activity;	K05658//ATP-binding cassette, subfamily B (MDR/TAP), member 1 [EC:7.6.2.2]+ko02010//ABC transporters;K05278//flavonol synthase [EC:1.14.20.6]+ko01100//Metabolic pathways+ko01110//Biosynthesis of secondary metabolites+ko00941//Flavonoid biosynthesis
LOC_Os01g51570	15.82	44.48	1.49917	2.74232e-117	GO:0071704//organic substance metabolic process;GO:0044238//primary metabolic process;GO:0008152//metabolic process;GO:0005975//carbohydrate metabolic process;GO:0016020//membrane;GO:0031224//intrinsic component of membrane;GO:0046658//anchored component of plasma membrane;GO:0005886//plasma membrane;GO:0031225//anchored component of membrane;GO:0071944//cell periphery;GO:0031226//intrinsic compo…	K19891//glucan endo-1,3-beta-glucosidase 1/2/3 [EC:3.2.1.39]+ko00500//Starch and sucrose metabolism
LOC_Os03g03600	0.42	1.303	1.50344	3.53943e-06	GO:0071944//cell periphery;GO:0046658//anchored component of plasma membrane;GO:0031225//anchored component of membrane;GO:0005886//plasma membrane;GO:0031226//intrinsic component of plasma membrane;GO:0016020//membrane;GO:0031224//intrinsic component of membrane;	K13172//serine/arginine repetitive matrix protein 2
LOC_Os10g25140	0.05	0.256	1.50676	0.00623198	GO:0008152//metabolic process;GO:0009058//biosynthetic process;GO:0005488//binding;GO:0019842//vitamin binding;GO:0030170//pyridoxal phosphate binding;GO:1901363//heterocyclic compound binding;GO:0036094//small molecule binding;GO:0008144//drug binding;GO:0043168//anion binding;GO:0043167//ion binding;GO:0070279//vitamin B6 binding;GO:0097159//organic cyclic compound binding;GO:0003824//catalytic…	K00814//alanine transaminase [EC:2.6.1.2]+ko00250//Alanine, aspartate and glutamate metabolism+ko00220//Arginine biosynthesis+ko01230//Biosynthesis of amino acids+ko01100//Metabolic pathways+ko00710//Carbon fixation in photosynthetic organisms+ko01210//2-Oxocarboxylic acid metabolism+ko01200//Carbon metabolism
LOC_Os07g09190	0.69	2.01	1.51014	1.49615e-14	GO:0009987//cellular process;GO:0006720//isoprenoid metabolic process;GO:0008610//lipid biosynthetic process;GO:0044238//primary metabolic process;GO:1901576//organic substance biosynthetic process;GO:0008299//isoprenoid biosynthetic process;GO:0009058//biosynthetic process;GO:0008152//metabolic process;GO:0044255//cellular lipid metabolic process;GO:0071704//organic substance metabolic process;G…	K01662//1-deoxy-D-xylulose-5-phosphate synthase [EC:2.2.1.7]+ko00900//Terpenoid backbone biosynthesis+ko01100//Metabolic pathways+ko01110//Biosynthesis of secondary metabolites+ko00730//Thiamine metabolism
LOC_Os08g27720	7.16	20.42	1.51253	1.83251e-54		K06911//uncharacterized protein;K06911//uncharacterized protein
LOC_Os01g65700	0.956	2.913	1.51564	5.3631e-08	GO:0005576//extracellular region;GO:0048046//apoplast;
LOC_Os12g02370	1.57	4.58	1.51567	4.8193e-14	GO:0003824//catalytic activity;GO:0016853//isomerase activity;GO:0016872//intramolecular lyase activity;	K01859//chalcone isomerase [EC:5.5.1.6]+ko01100//Metabolic pathways+ko01110//Biosynthesis of secondary metabolites+ko00941//Flavonoid biosynthesis;K01859//chalcone isomerase [EC:5.5.1.6]+ko01100//Metabolic pathways+ko01110//Biosynthesis of secondary metabolites+ko00941//Flavonoid biosynthesis
LOC_Os06g39120	16.89	48.113	1.5174	4.64504e-123
LOC_Os01g60600	0.083	0.32	1.51771	0.00404704	GO:0043229//intracellular organelle;GO:0043231//intracellular membrane-bounded organelle;GO:0043227//membrane-bounded organelle;GO:0005622//intracellular;GO:0043226//organelle;GO:0005634//nucleus;GO:0003677//DNA binding;GO:0043565//sequence-specific DNA binding;GO:0003676//nucleic acid binding;GO:0003700//DNA-binding transcription factor activity;GO:1901363//heterocyclic compound binding;GO:00054…	K13171//serine/arginine repetitive matrix protein 1+ko03015//mRNA surveillance pathway+ko03013//RNA transport;K18835//WRKY transcription factor 2+ko04626//Plant-pathogen interaction
LOC_Os01g35330	53.176	151.563	1.52036	3.27936e-278	GO:0016020//membrane;GO:0031224//intrinsic component of membrane;GO:0016021//integral component of membrane;	K01180//endo-1,3(4)-beta-glucanase [EC:3.2.1.6];K01180//endo-1,3(4)-beta-glucanase [EC:3.2.1.6]
LOC_Os04g32740	0.54	1.63	1.52328	2.26272e-09	GO:0043229//intracellular organelle;GO:0043227//membrane-bounded organelle;GO:0005622//intracellular;GO:0005737//cytoplasm;GO:0043226//organelle;GO:0005634//nucleus;GO:0043231//intracellular membrane-bounded organelle;GO:0016787//hydrolase activity;GO:0003824//catalytic activity;	K07766//diphosphoinositol-polyphosphate diphosphatase [EC:3.6.1.52]
LOC_Os08g41860	0.643	2.94	1.52622	0.00529833	GO:0003993//acid phosphatase activity;GO:0043169//cation binding;GO:0016788//hydrolase activity, acting on ester bonds;GO:0016791//phosphatase activity;GO:0042578//phosphoric ester hydrolase activity;GO:0005488//binding;GO:0003824//catalytic activity;GO:0046872//metal ion binding;GO:0043167//ion binding;GO:0016787//hydrolase activity;	K22390//acid phosphatase type 7
LOC_Os04g38042	0.43	1.29	1.52943	7.03291e-11	GO:0016779//nucleotidyltransferase activity;GO:0003964//RNA-directed DNA polymerase activity;GO:0016772//transferase activity, transferring phosphorus-containing groups;GO:0034061//DNA polymerase activity;GO:0140097//catalytic activity, acting on DNA;GO:0003824//catalytic activity;GO:0016740//transferase activity;	K13415//protein brassinosteroid insensitive 1 [EC:2.7.10.1 2.7.11.1]+ko04075//Plant hormone signal transduction;K13343//peroxin-14+ko04146//Peroxisome;K19027//zinc finger FYVE domain-containing protein 26;K18195//rhamnogalacturonan endolyase [EC:4.2.2.23]
LOC_Os10g39710	5.046	14.783	1.5331	4.76244e-50	GO:0009058//biosynthetic process;GO:0008152//metabolic process;GO:0016840//carbon-nitrogen lyase activity;GO:0003824//catalytic activity;GO:0016829//lyase activity;GO:0016843//amine-lyase activity;GO:0016844//strictosidine synthase activity;	K21407//adipocyte plasma membrane-associated protein;K21407//adipocyte plasma membrane-associated protein
LOC_Os01g16200	0.933	2.836	1.53465	5.37378e-10	GO:0010605//negative regulation of macromolecule metabolic process;GO:0019222//regulation of metabolic process;GO:0050794//regulation of cellular process;GO:0065009//regulation of molecular function;GO:0052547//regulation of peptidase activity;GO:0032269//negative regulation of cellular protein metabolic process;GO:0010951//negative regulation of endopeptidase activity;GO:0045861//negative regula…	K13963//serpin B
LOC_Os11g31540	2.016	6.016	1.53477	5.13989e-15	GO:0019538//protein metabolic process;GO:0016310//phosphorylation;GO:0006796//phosphate-containing compound metabolic process;GO:0044260//cellular macromolecule metabolic process;GO:0009987//cellular process;GO:0044237//cellular metabolic process;GO:0006793//phosphorus metabolic process;GO:0006807//nitrogen compound metabolic process;GO:0071704//organic substance metabolic process;GO:0006464//cel…	K00924//kinase [EC:2.7.1.-]
LOC_Os08g38270	0.08	0.416	1.53644	0.00451533	GO:0071554//cell wall organization or biogenesis;GO:0071669//plant-type cell wall organization or biogenesis;GO:0009987//cellular process;GO:0009834//plant-type secondary cell wall biogenesis;GO:0042546//cell wall biogenesis;GO:0071840//cellular component organization or biogenesis;GO:0044085//cellular component biogenesis;GO:0009832//plant-type cell wall biogenesis;GO:0005886//plasma membrane;GO…	K13171//serine/arginine repetitive matrix protein 1+ko03015//mRNA surveillance pathway+ko03013//RNA transport
LOC_Os04g43800	0.73	2.153	1.53907	2.8906e-13	GO:0019748//secondary metabolic process;GO:1901565//organonitrogen compound catabolic process;GO:1901575//organic substance catabolic process;GO:0044249//cellular biosynthetic process;GO:0032787//monocarboxylic acid metabolic process;GO:1902222//erythrose 4-phosphate/phosphoenolpyruvate family amino acid catabolic process;GO:0044238//primary metabolic process;GO:0016054//organic acid catabolic pr…	K10775//phenylalanine ammonia-lyase [EC:4.3.1.24]+ko01100//Metabolic pathways+ko01110//Biosynthesis of secondary metabolites+ko00940//Phenylpropanoid biosynthesis+ko00360//Phenylalanine metabolism
LOC_Os09g25610	1.716	5.133	1.54955	4.87586e-17	GO:0044281//small molecule metabolic process;GO:0044238//primary metabolic process;GO:0019752//carboxylic acid metabolic process;GO:0008152//metabolic process;GO:0071704//organic substance metabolic process;GO:0006541//glutamine metabolic process;GO:0006807//nitrogen compound metabolic process;GO:0009064//glutamine family amino acid metabolic process;GO:0043436//oxoacid metabolic process;GO:19016…	K22314//glucosinolate gamma-glutamyl hydrolase [EC:3.4.19.16]
LOC_Os03g25440	2.126	6.376	1.5503	2.88243e-16	GO:0009900//dehiscence;GO:0032504//multicellular organism reproduction;GO:0010256//endomembrane system organization;GO:0032501//multicellular organismal process;GO:0007275//multicellular organism development;GO:0071840//cellular component organization or biogenesis;GO:0016043//cellular component organization;GO:0000003//reproduction;GO:0009838//abscission;GO:0022414//reproductive process;GO:00099…	K03006//DNA-directed RNA polymerase II subunit RPB1 [EC:2.7.7.6]+ko03020//RNA polymerase
LOC_Os05g02210	0.096	0.38	1.55342	0.00118949	GO:0006725//cellular aromatic compound metabolic process;GO:0043170//macromolecule metabolic process;GO:0009987//cellular process;GO:0071704//organic substance metabolic process;GO:0090304//nucleic acid metabolic process;GO:0006139//nucleobase-containing compound metabolic process;GO:0034641//cellular nitrogen compound metabolic process;GO:0044237//cellular metabolic process;GO:0008152//metabolic…	K20496//laurate 7-monooxygenase [EC:1.14.14.130]
LOC_Os12g26630	0	0.08	1.5568	0.00599595	GO:0015074//DNA integration;GO:0034641//cellular nitrogen compound metabolic process;GO:0046483//heterocycle metabolic process;GO:1901360//organic cyclic compound metabolic process;GO:0006725//cellular aromatic compound metabolic process;GO:0090304//nucleic acid metabolic process;GO:0044260//cellular macromolecule metabolic process;GO:0043170//macromolecule metabolic process;GO:0006807//nitrogen …	K03549//KUP system potassium uptake protein;K14300//nuclear pore complex protein Nup133+ko03013//RNA transport;K21596//calmodulin-binding transcription activator;K14491//two-component response regulator ARR-B family+ko04075//Plant hormone signal transduction
LOC_Os02g06550	0	0.663	1.55704	0.00598909
LOC_Os01g09190	5.183	15.293	1.55728	2.43853e-32	GO:0016020//membrane;GO:0016021//integral component of membrane;GO:0031224//intrinsic component of membrane;	K13171//serine/arginine repetitive matrix protein 1+ko03015//mRNA surveillance pathway+ko03013//RNA transport
LOC_Os10g40810	0	0.12	1.55754	0.00612595	GO:2001141//regulation of RNA biosynthetic process;GO:0009893//positive regulation of metabolic process;GO:0050789//regulation of biological process;GO:1903508//positive regulation of nucleic acid-templated transcription;GO:0051171//regulation of nitrogen compound metabolic process;GO:0031323//regulation of cellular metabolic process;GO:0010604//positive regulation of macromolecule metabolic proc…	K21630//GATA-type zinc finger protein 1;K22020//mucin-19
LOC_Os03g10100	1.28	3.806	1.55803	1.28756e-21	GO:0071702//organic substance transport;GO:0051234//establishment of localization;GO:0051179//localization;GO:0008643//carbohydrate transport;GO:0006810//transport;GO:0016020//membrane;GO:0031224//intrinsic component of membrane;GO:0016021//integral component of membrane;GO:0022857//transmembrane transporter activity;GO:0005215//transporter activity;	K08150//MFS transporter, SP family, solute carrier family 2 (myo-inositol transporter), member 13
LOC_Os05g48850	0.033	0.243	1.55848	0.00611548	GO:2001141//regulation of RNA biosynthetic process;GO:0050789//regulation of biological process;GO:0051252//regulation of RNA metabolic process;GO:0031323//regulation of cellular metabolic process;GO:0006355//regulation of transcription, DNA-templated;GO:0080090//regulation of primary metabolic process;GO:0010556//regulation of macromolecule biosynthetic process;GO:0009889//regulation of biosynth…
LOC_Os07g33954	4.05	12.783	1.56004	7.43103e-08	GO:0016020//membrane;GO:0016021//integral component of membrane;GO:0031224//intrinsic component of membrane;GO:0022857//transmembrane transporter activity;GO:0005215//transporter activity;	K15283//solute carrier family 35, member E1
LOC_Os04g52790	0	0.416	1.5626	0.00598564		K13172//serine/arginine repetitive matrix protein 2;K14325//RNA-binding protein with serine-rich domain 1+ko03015//mRNA surveillance pathway+ko03013//RNA transport
LOC_Os04g59200	37.403	109.98	1.56584	9.28058e-290	GO:0009987//cellular process;GO:0050896//response to stimulus;GO:0009056//catabolic process;GO:0017001//antibiotic catabolic process;GO:0042743//hydrogen peroxide metabolic process;GO:0008152//metabolic process;GO:0072593//reactive oxygen species metabolic process;GO:0006979//response to oxidative stress;GO:0044237//cellular metabolic process;GO:0042744//hydrogen peroxide catabolic process;GO:000…	K00430//peroxidase [EC:1.11.1.7]+ko01100//Metabolic pathways+ko01110//Biosynthesis of secondary metabolites+ko00940//Phenylpropanoid biosynthesis
LOC_Os12g38770	0.03	0.2	1.56626	0.00602617	GO:0042578//phosphoric ester hydrolase activity;GO:0046872//metal ion binding;GO:0016791//phosphatase activity;GO:0003824//catalytic activity;GO:0043169//cation binding;GO:0043167//ion binding;GO:0005488//binding;GO:0016787//hydrolase activity;GO:0003993//acid phosphatase activity;GO:0016788//hydrolase activity, acting on ester bonds;	K22390//acid phosphatase type 7
LOC_Os01g40120	0.19	0.72	1.56648	0.000380798		K15263//cell growth-regulating nucleolar protein
LOC_Os11g40870	2.883	9.003	1.56796	1.3729e-09
LOC_Os05g35870	0	1.08	1.57216	0.00572791
LOC_Os02g54790	0	0.096	1.57232	0.0057235	GO:0097159//organic cyclic compound binding;GO:1901363//heterocyclic compound binding;GO:0005488//binding;GO:0003676//nucleic acid binding;	K14948//polypyrimidine tract-binding protein 2
LOC_Os08g13420	0.12	0.443	1.57558	0.000148229	GO:0009856//pollination;GO:0008037//cell recognition;GO:0007154//cell communication;GO:0032501//multicellular organismal process;GO:0009875//pollen-pistil interaction;GO:0051704//multi-organism process;GO:0022414//reproductive process;GO:0044706//multi-multicellular organism process;GO:0000003//reproduction;GO:0009987//cellular process;GO:0048544//recognition of pollen;GO:0016020//membrane;GO:003…	K04733//interleukin-1 receptor-associated kinase 4 [EC:2.7.11.1]
LOC_Os01g46350	0.06	0.23	1.57584	0.0020213	GO:0012505//endomembrane system;GO:0043231//intracellular membrane-bounded organelle;GO:0043229//intracellular organelle;GO:0043226//organelle;GO:0005794//Golgi apparatus;GO:0005737//cytoplasm;GO:0005622//intracellular;GO:0043227//membrane-bounded organelle;GO:0016413//O-acetyltransferase activity;GO:0016746//transferase activity, transferring acyl groups;GO:0016407//acetyltransferase activity;GO…	K00430//peroxidase [EC:1.11.1.7]+ko01100//Metabolic pathways+ko01110//Biosynthesis of secondary metabolites+ko00940//Phenylpropanoid biosynthesis
LOC_Os01g54620	0.12	0.42	1.57756	2.66129e-05	GO:0061640//cytoskeleton-dependent cytokinesis;GO:0009987//cellular process;GO:0044237//cellular metabolic process;GO:0071669//plant-type cell wall organization or biogenesis;GO:0043170//macromolecule metabolic process;GO:0016051//carbohydrate biosynthetic process;GO:0044262//cellular carbohydrate metabolic process;GO:0009834//plant-type secondary cell wall biogenesis;GO:0007049//cell cycle;GO:19…	K10999//cellulose synthase A [EC:2.4.1.12]
LOC_Os05g03400	0	0.083	1.57777	0.00544436
LOC_Os08g24480	0.093	0.406	1.57894	0.0015454	GO:0005488//binding;GO:0005515//protein binding;GO:0046983//protein dimerization activity;	K12524//bifunctional aspartokinase / homoserine dehydrogenase 1 [EC:2.7.2.4 1.1.1.3]+ko00300//Lysine biosynthesis+ko01230//Biosynthesis of amino acids+ko01100//Metabolic pathways+ko01110//Biosynthesis of secondary metabolites+ko00261//Monobactam biosynthesis+ko00260//Glycine, serine and threonine metabolism+ko00270//Cysteine and methionine metabolism;K13754//solute carrier family 24 (sodium/potas…
LOC_Os07g37620	0.39	1.283	1.58224	1.52922e-06	GO:0016021//integral component of membrane;GO:0031224//intrinsic component of membrane;GO:0016020//membrane;	K02184//formin 2
LOC_Os08g40060	0.02	0.213	1.58267	0.00603066	GO:0031224//intrinsic component of membrane;GO:0016021//integral component of membrane;GO:0016020//membrane;	K13172//serine/arginine repetitive matrix protein 2
LOC_Os02g57350	0.253	0.95	1.58331	0.000271485	GO:0051179//localization;GO:0006810//transport;GO:0051234//establishment of localization;GO:0006811//ion transport;GO:0030001//metal ion transport;GO:0006812//cation transport;GO:0046872//metal ion binding;GO:0043167//ion binding;GO:0043169//cation binding;GO:0005488//binding;	K22020//mucin-19
LOC_Os04g17500	0.006	0.076	1.58433	0.00614483	GO:0097159//organic cyclic compound binding;GO:0008270//zinc ion binding;GO:0043169//cation binding;GO:0043167//ion binding;GO:1901363//heterocyclic compound binding;GO:0003676//nucleic acid binding;GO:0005488//binding;GO:0046914//transition metal ion binding;GO:0046872//metal ion binding;	K07910//Ras-related protein Rab-18;K01265//methionyl aminopeptidase [EC:3.4.11.18]
LOC_Os09g16530	0.02	0.103	1.58677	0.00378362	GO:0043167//ion binding;GO:0046872//metal ion binding;GO:0003676//nucleic acid binding;GO:0046914//transition metal ion binding;GO:0097159//organic cyclic compound binding;GO:0043169//cation binding;GO:0008270//zinc ion binding;GO:0005488//binding;GO:1901363//heterocyclic compound binding;	K17604//zinc finger SWIM domain-containing protein 3
LOC_Os01g60450	0.096	0.41	1.58927	0.00248701	GO:0046906//tetrapyrrole binding;GO:0043169//cation binding;GO:0046872//metal ion binding;GO:0046914//transition metal ion binding;GO:0043167//ion binding;GO:1901363//heterocyclic compound binding;GO:0003824//catalytic activity;GO:0097159//organic cyclic compound binding;GO:0005488//binding;GO:0004497//monooxygenase activity;GO:0016705//oxidoreductase activity, acting on paired donors, with incor…	K00487//trans-cinnamate 4-monooxygenase [EC:1.14.14.91]+ko00130//Ubiquinone and other terpenoid-quinone biosynthesis+ko01100//Metabolic pathways+ko01110//Biosynthesis of secondary metabolites+ko00940//Phenylpropanoid biosynthesis+ko00941//Flavonoid biosynthesis+ko00945//Stilbenoid, diarylheptanoid and gingerol biosynthesis+ko00360//Phenylalanine metabolism
LOC_Os01g63180	0.326	1.043	1.58931	3.22801e-08	GO:0009808//lignin metabolic process;GO:0044248//cellular catabolic process;GO:1901360//organic cyclic compound metabolic process;GO:0046271//phenylpropanoid catabolic process;GO:0019748//secondary metabolic process;GO:0044237//cellular metabolic process;GO:0046274//lignin catabolic process;GO:0009698//phenylpropanoid metabolic process;GO:0019439//aromatic compound catabolic process;GO:0009056//c…	K05909//laccase [EC:1.10.3.2]
LOC_Os06g40230	0.106	0.603	1.58939	0.00372178
LOC_Os03g10150	0.033	0.323	1.59083	0.0058319	GO:0009892//negative regulation of metabolic process;GO:0010629//negative regulation of gene expression;GO:0009890//negative regulation of biosynthetic process;GO:1903507//negative regulation of nucleic acid-templated transcription;GO:0031326//regulation of cellular biosynthetic process;GO:0010558//negative regulation of macromolecule biosynthetic process;GO:0031323//regulation of cellular metabo…	K14325//RNA-binding protein with serine-rich domain 1+ko03015//mRNA surveillance pathway+ko03013//RNA transport;K22020//mucin-19
LOC_Os04g13220	2.023	6.08	1.59168	3.10001e-72	GO:0051234//establishment of localization;GO:0055085//transmembrane transport;GO:0006810//transport;GO:0051179//localization;GO:0005774//vacuolar membrane;GO:0016020//membrane;GO:0043231//intracellular membrane-bounded organelle;GO:0043229//intracellular organelle;GO:0005622//intracellular;GO:0005773//vacuole;GO:0031224//intrinsic component of membrane;GO:0043227//membrane-bounded organelle;GO:00…	K05665//ATP-binding cassette, subfamily C (CFTR/MRP), member 1 [EC:7.6.2.3]+ko02010//ABC transporters
LOC_Os01g06920	0.086	0.323	1.59261	0.000239367	GO:0016020//membrane;GO:0016021//integral component of membrane;GO:0031224//intrinsic component of membrane;	K13420//LRR receptor-like serine/threonine-protein kinase FLS2 [EC:2.7.11.1]+ko04016//MAPK signaling pathway - plant+ko04626//Plant-pathogen interaction
LOC_Os03g53540	0.79	2.613	1.59346	7.70232e-07		K14325//RNA-binding protein with serine-rich domain 1+ko03015//mRNA surveillance pathway+ko03013//RNA transport
LOC_Os10g11100	0.136	0.556	1.59645	0.00145082
LOC_Os09g13400	0.016	0.29	1.59977	0.00567377
LOC_Os11g26010	0.443	1.39	1.60073	2.35176e-11
LOC_Os06g38750	0.043	0.4	1.60178	0.00539432	GO:0031224//intrinsic component of membrane;GO:0016020//membrane;GO:0016021//integral component of membrane;	K04733//interleukin-1 receptor-associated kinase 4 [EC:2.7.11.1];K10955//mucin-2
LOC_Os07g10440	0.326	1.283	1.60308	0.000382079
LOC_Os03g02460	0.03	0.223	1.60317	0.00473818		K11153//retinol dehydrogenase 12 [EC:1.1.1.300]+ko01100//Metabolic pathways;K11153//retinol dehydrogenase 12 [EC:1.1.1.300]+ko01100//Metabolic pathways
LOC_Os01g48900	0.2	0.67	1.60414	4.09924e-06	GO:0048285//organelle fission;GO:0006996//organelle organization;GO:0007005//mitochondrion organization;GO:0009987//cellular process;GO:0016043//cellular component organization;GO:0000266//mitochondrial fission;GO:0071840//cellular component organization or biogenesis;GO:0016020//membrane;GO:0005737//cytoplasm;GO:0005622//intracellular;GO:0008017//microtubule binding;GO:0003924//GTPase activity;G…	K01528//dynamin GTPase [EC:3.6.5.5]+ko04144//Endocytosis
LOC_Os01g72290	0.396	1.406	1.60437	1.62183e-05	GO:2000280//regulation of root development;GO:0051234//establishment of localization;GO:0051179//localization;GO:0010496//intercellular transport;GO:0009987//cellular process;GO:0006810//transport;GO:2000026//regulation of multicellular organismal development;GO:0050789//regulation of biological process;GO:0065007//biological regulation;GO:0050793//regulation of developmental process;GO:0051239//…	K08360//cytochrome b-561 [EC:7.2.1.3];K14325//RNA-binding protein with serine-rich domain 1+ko03015//mRNA surveillance pathway+ko03013//RNA transport;K08360//cytochrome b-561 [EC:7.2.1.3];K14325//RNA-binding protein with serine-rich domain 1+ko03015//mRNA surveillance pathway+ko03013//RNA transport
LOC_Os08g28710	0.213	0.716	1.60668	2.44498e-05	GO:0050896//response to stimulus;GO:0065007//biological regulation;GO:0009987//cellular process;GO:0050789//regulation of biological process;GO:0007165//signal transduction;GO:0050794//regulation of cellular process;GO:0007154//cell communication;GO:0051716//cellular response to stimulus;GO:0023052//signaling;GO:0007166//cell surface receptor signaling pathway;GO:0032555//purine ribonucleotide bi…	K04733//interleukin-1 receptor-associated kinase 4 [EC:2.7.11.1]
LOC_Os06g39880	0.873	2.726	1.60805	6.4915e-16	GO:1901360//organic cyclic compound metabolic process;GO:0055088//lipid homeostasis;GO:0065008//regulation of biological quality;GO:0010268//brassinosteroid homeostasis;GO:0050789//regulation of biological process;GO:0016128//phytosteroid metabolic process;GO:0071704//organic substance metabolic process;GO:0040008//regulation of growth;GO:0006629//lipid metabolic process;GO:0010817//regulation of…	K15639//PHYB activation tagged suppressor 1 [EC:1.14.-.-]+ko00905//Brassinosteroid biosynthesis
LOC_Os10g38189	0.5	1.733	1.60883	0.000149524	GO:0006790//sulfur compound metabolic process;GO:1901564//organonitrogen compound metabolic process;GO:0006749//glutathione metabolic process;GO:0006518//peptide metabolic process;GO:0034641//cellular nitrogen compound metabolic process;GO:0009987//cellular process;GO:0044237//cellular metabolic process;GO:0006575//cellular modified amino acid metabolic process;GO:0071704//organic substance metab…	K00799//glutathione S-transferase [EC:2.5.1.18]+ko00480//Glutathione metabolism
LOC_Os06g40020	0.01	0.14	1.61107	0.00534841	GO:0035639//purine ribonucleoside triphosphate binding;GO:0097159//organic cyclic compound binding;GO:0032559//adenyl ribonucleotide binding;GO:0097367//carbohydrate derivative binding;GO:0008144//drug binding;GO:0003824//catalytic activity;GO:0032553//ribonucleotide binding;GO:1901363//heterocyclic compound binding;GO:0005524//ATP binding;GO:0005488//binding;GO:0032555//purine ribonucleotide bin…	K11594//ATP-dependent RNA helicase DDX3X [EC:3.6.4.13]
LOC_Os05g43390	0.743	2.35	1.61329	2.19166e-13	GO:0072594//establishment of protein localization to organelle;GO:0006612//protein targeting to membrane;GO:0015833//peptide transport;GO:0006613//cotranslational protein targeting to membrane;GO:0051649//establishment of localization in cell;GO:0006886//intracellular protein transport;GO:0071702//organic substance transport;GO:0045184//establishment of protein localization;GO:0042886//amide tran…	K03106//signal recognition particle subunit SRP54 [EC:3.6.5.4]+ko03060//Protein export
LOC_Os06g15959	0.223	0.853	1.61371	0.00135898	GO:0031224//intrinsic component of membrane;GO:0016021//integral component of membrane;GO:0016020//membrane;	K04733//interleukin-1 receptor-associated kinase 4 [EC:2.7.11.1]
LOC_Os08g39270	0.053	0.336	1.61408	0.00368417	GO:0009834//plant-type secondary cell wall biogenesis;GO:0009987//cellular process;GO:0042546//cell wall biogenesis;GO:0071669//plant-type cell wall organization or biogenesis;GO:0009832//plant-type cell wall biogenesis;GO:0044085//cellular component biogenesis;GO:0071840//cellular component organization or biogenesis;GO:0071554//cell wall organization or biogenesis;GO:0071944//cell periphery;GO:…	K13172//serine/arginine repetitive matrix protein 2;K13171//serine/arginine repetitive matrix protein 1+ko03015//mRNA surveillance pathway+ko03013//RNA transport;K12890//splicing factor, arginine/serine-rich 1+ko03040//Spliceosome
LOC_Os01g21536	0.006	0.063	1.61744	0.00517111	GO:0046483//heterocycle metabolic process;GO:0006807//nitrogen compound metabolic process;GO:0090304//nucleic acid metabolic process;GO:0015074//DNA integration;GO:0044260//cellular macromolecule metabolic process;GO:0008152//metabolic process;GO:0006259//DNA metabolic process;GO:0044237//cellular metabolic process;GO:0006139//nucleobase-containing compound metabolic process;GO:0044238//primary m…	K19525//vacuolar protein sorting-associated protein 13A/C;K15255//ATP-dependent DNA helicase PIF1 [EC:3.6.4.12];K04125//gibberellin 2beta-dioxygenase [EC:1.14.11.13]+ko00904//Diterpenoid biosynthesis+ko01110//Biosynthesis of secondary metabolites;K05666//ATP-binding cassette, subfamily C (CFTR/MRP), member 2+ko02010//ABC transporters
LOC_Os10g36848	1.686	5.246	1.62109	7.5204e-27	GO:0009809//lignin biosynthetic process;GO:0009698//phenylpropanoid metabolic process;GO:0044550//secondary metabolite biosynthetic process;GO:0019748//secondary metabolic process;GO:0044237//cellular metabolic process;GO:0071704//organic substance metabolic process;GO:1901362//organic cyclic compound biosynthetic process;GO:0006725//cellular aromatic compound metabolic process;GO:0019438//aromat…	K09755//ferulate-5-hydroxylase [EC:1.14.-.-]+ko01100//Metabolic pathways+ko01110//Biosynthesis of secondary metabolites+ko00940//Phenylpropanoid biosynthesis
LOC_Os01g32380	0.03	0.49	1.62647	0.00492925	GO:0050776//regulation of immune response;GO:0006952//defense response;GO:0002831//regulation of response to biotic stimulus;GO:0010112//regulation of systemic acquired resistance;GO:0043900//regulation of multi-organism process;GO:0002682//regulation of immune system process;GO:0050896//response to stimulus;GO:0006950//response to stress;GO:0080134//regulation of response to stress;GO:0045088//r…	K04733//interleukin-1 receptor-associated kinase 4 [EC:2.7.11.1]
LOC_Os03g35560	0	0.066	1.63312	0.00424028	GO:0006807//nitrogen compound metabolic process;GO:0008152//metabolic process;GO:0006725//cellular aromatic compound metabolic process;GO:1901360//organic cyclic compound metabolic process;GO:0044238//primary metabolic process;GO:0090304//nucleic acid metabolic process;GO:0043170//macromolecule metabolic process;GO:0006259//DNA metabolic process;GO:0006139//nucleobase-containing compound metaboli…	K03006//DNA-directed RNA polymerase II subunit RPB1 [EC:2.7.7.6]+ko03020//RNA polymerase;K22686//pro-apoptotic serine protease NMA111 [EC:3.4.21.-];K12447//UDP-sugar pyrophosphorylase [EC:2.7.7.64]+ko00520//Amino sugar and nucleotide sugar metabolism+ko00040//Pentose and glucuronate interconversions+ko01100//Metabolic pathways+ko00052//Galactose metabolism+ko00053//Ascorbate and aldarate metaboli…
LOC_Os01g57730	0.256	0.916	1.63355	9.8946e-06	GO:0006950//response to stress;GO:0044248//cellular catabolic process;GO:0009056//catabolic process;GO:0017144//drug metabolic process;GO:0044237//cellular metabolic process;GO:0009987//cellular process;GO:0008152//metabolic process;GO:0050896//response to stimulus;GO:0017001//antibiotic catabolic process;GO:0072593//reactive oxygen species metabolic process;GO:0042744//hydrogen peroxide cataboli…	K00430//peroxidase [EC:1.11.1.7]+ko01100//Metabolic pathways+ko01110//Biosynthesis of secondary metabolites+ko00940//Phenylpropanoid biosynthesis
LOC_Os12g01560	0.016	0.166	1.63536	0.00469345	GO:0012505//endomembrane system;GO:0043231//intracellular membrane-bounded organelle;GO:0005737//cytoplasm;GO:0031224//intrinsic component of membrane;GO:0005794//Golgi apparatus;GO:0016021//integral component of membrane;GO:0016020//membrane;GO:0005622//intracellular;GO:0043229//intracellular organelle;GO:0043226//organelle;GO:0043227//membrane-bounded organelle;GO:0003824//catalytic activity;GO…
LOC_Os09g35600	0.103	0.463	1.63913	0.000725311	GO:0051179//localization;GO:0055085//transmembrane transport;GO:0042493//response to drug;GO:0042221//response to chemical;GO:0051234//establishment of localization;GO:0006855//drug transmembrane transport;GO:0050896//response to stimulus;GO:0006810//transport;GO:0015893//drug transport;GO:0031224//intrinsic component of membrane;GO:0016021//integral component of membrane;GO:0016020//membrane;GO:…	K03327//multidrug resistance protein, MATE family
LOC_Os02g52910	0.106	0.406	1.64038	0.00094312	GO:0016021//integral component of membrane;GO:0031224//intrinsic component of membrane;GO:0016020//membrane;
LOC_Os12g36910	3.183	9.926	1.64104	5.81543e-58	GO:0031323//regulation of cellular metabolic process;GO:0031326//regulation of cellular biosynthetic process;GO:0050789//regulation of biological process;GO:0080142//regulation of salicylic acid biosynthetic process;GO:0010817//regulation of hormone levels;GO:0019222//regulation of metabolic process;GO:0010337//regulation of salicylic acid metabolic process;GO:0050794//regulation of cellular proc…	K21989//calcium permeable stress-gated cation channel
LOC_Os10g37570	0.176	0.726	1.64198	0.000208847		K22020//mucin-19
LOC_Os10g35950	7.22	22.556	1.64758	1.3542e-92	GO:0016747//transferase activity, transferring acyl groups other than amino-acyl groups;GO:0016746//transferase activity, transferring acyl groups;GO:0016740//transferase activity;GO:0003824//catalytic activity;	K19861//benzyl alcohol O-benzoyltransferase [EC:2.3.1.196 2.3.1.232]
LOC_Os03g19370	0.23	0.896	1.6478	5.20613e-05	GO:0003700//DNA-binding transcription factor activity;GO:0140110//transcription regulator activity;
LOC_Os10g33500	0	0.113	1.64836	0.00393828	GO:0016020//membrane;GO:0031224//intrinsic component of membrane;GO:0016021//integral component of membrane;	K08669//HtrA serine peptidase 2 [EC:3.4.21.108]
LOC_Os04g39530	0	0.17	1.6485	0.00393536		K00430//peroxidase [EC:1.11.1.7]+ko01100//Metabolic pathways+ko01110//Biosynthesis of secondary metabolites+ko00940//Phenylpropanoid biosynthesis;K02218//casein kinase 1 [EC:2.7.11.1];K14318//nuclear pore complex protein Nup88+ko03013//RNA transport;K05291//phosphatidylinositol glycan, class S+ko01100//Metabolic pathways+ko00563//Glycosylphosphatidylinositol (GPI)-anchor biosynthesis
LOC_Os11g35970	0	0.066	1.6485	0.00393536	GO:0016021//integral component of membrane;GO:0031224//intrinsic component of membrane;GO:0016020//membrane;
LOC_Os09g20090	0.53	1.72	1.64894	7.96355e-12	GO:0005576//extracellular region;GO:0046872//metal ion binding;GO:0046914//transition metal ion binding;GO:0003824//catalytic activity;GO:0016491//oxidoreductase activity;GO:0005507//copper ion binding;GO:0005488//binding;GO:0043167//ion binding;GO:0043169//cation binding;	K00423//L-ascorbate oxidase [EC:1.10.3.3]+ko01100//Metabolic pathways+ko00053//Ascorbate and aldarate metabolism
LOC_Os02g18070	1.51	4.783	1.65147	1.04916e-36	GO:0032553//ribonucleotide binding;GO:0043531//ADP binding;GO:0005488//binding;GO:1901363//heterocyclic compound binding;GO:0032559//adenyl ribonucleotide binding;GO:0097159//organic cyclic compound binding;GO:1901265//nucleoside phosphate binding;GO:0032555//purine ribonucleotide binding;GO:0043168//anion binding;GO:0036094//small molecule binding;GO:0000166//nucleotide binding;GO:0017076//purin…	K15078//structure-specific endonuclease subunit SLX1 [EC:3.6.1.-]
LOC_Os07g04000	0	0.106	1.65244	0.00386062	GO:0016020//membrane;GO:0031224//intrinsic component of membrane;GO:0016021//integral component of membrane;GO:0005524//ATP binding;GO:0043168//anion binding;GO:0035639//purine ribonucleoside triphosphate binding;GO:0030554//adenyl nucleotide binding;GO:0032555//purine ribonucleotide binding;GO:0003824//catalytic activity;GO:0005488//binding;GO:0017076//purine nucleotide binding;GO:0016772//trans…	K04733//interleukin-1 receptor-associated kinase 4 [EC:2.7.11.1]
LOC_Os10g13970	0	0.103	1.65267	0.00385617	GO:0016020//membrane;GO:0016021//integral component of membrane;GO:0031224//intrinsic component of membrane;GO:0032555//purine ribonucleotide binding;GO:0016740//transferase activity;GO:0097367//carbohydrate derivative binding;GO:0030554//adenyl nucleotide binding;GO:0016773//phosphotransferase activity, alcohol group as acceptor;GO:0004674//protein serine/threonine kinase activity;GO:0036094//sm…	K13420//LRR receptor-like serine/threonine-protein kinase FLS2 [EC:2.7.11.1]+ko04016//MAPK signaling pathway - plant+ko04626//Plant-pathogen interaction;K13415//protein brassinosteroid insensitive 1 [EC:2.7.10.1 2.7.11.1]+ko04075//Plant hormone signal transduction;K04733//interleukin-1 receptor-associated kinase 4 [EC:2.7.11.1];K13420//LRR receptor-like serine/threonine-protein kinase FLS2 [EC:2.…
LOC_Os05g48270	0.033	0.256	1.65433	0.00348063	GO:0055114//oxidation-reduction process;GO:0008152//metabolic process;GO:0031224//intrinsic component of membrane;GO:0016021//integral component of membrane;GO:0016020//membrane;GO:0004497//monooxygenase activity;GO:0016491//oxidoreductase activity;GO:0003824//catalytic activity;	K14306//nuclear pore complex protein Nup62+ko03013//RNA transport
LOC_Os02g45450	0.623	2.13	1.66407	8.8991e-09	GO:0043229//intracellular organelle;GO:0043226//organelle;GO:0005634//nucleus;GO:0043231//intracellular membrane-bounded organelle;GO:0005622//intracellular;GO:0043227//membrane-bounded organelle;GO:1901363//heterocyclic compound binding;GO:0003677//DNA binding;GO:0097159//organic cyclic compound binding;GO:0003700//DNA-binding transcription factor activity;GO:0140110//transcription regulator act…	K09286//EREBP-like factor
LOC_Os11g46870	0.03	0.206	1.6662	0.00319017	GO:0071944//cell periphery;GO:0016021//integral component of membrane;GO:0005886//plasma membrane;GO:0031224//intrinsic component of membrane;GO:0016020//membrane;GO:0016301//kinase activity;GO:0046872//metal ion binding;GO:0008144//drug binding;GO:0036094//small molecule binding;GO:1901265//nucleoside phosphate binding;GO:0003824//catalytic activity;GO:0097159//organic cyclic compound binding;GO…	K04733//interleukin-1 receptor-associated kinase 4 [EC:2.7.11.1]
LOC_Os06g06850	0.13	0.486	1.66716	5.21081e-06	GO:0032555//purine ribonucleotide binding;GO:0005488//binding;GO:0036094//small molecule binding;GO:0043168//anion binding;GO:0030554//adenyl nucleotide binding;GO:0017076//purine nucleotide binding;GO:0000166//nucleotide binding;GO:0043167//ion binding;GO:0097159//organic cyclic compound binding;GO:0097367//carbohydrate derivative binding;GO:0032553//ribonucleotide binding;GO:0043531//ADP bindin…	K13457//disease resistance protein RPM1+ko04626//Plant-pathogen interaction
LOC_Os03g03810	0.616	2.38	1.66802	4.12255e-05	GO:0006952//defense response;GO:0006950//response to stress;GO:0050896//response to stimulus;GO:0031224//intrinsic component of membrane;GO:0016020//membrane;GO:0016021//integral component of membrane;
LOC_Os11g02440	9.856	31.53	1.67853	2.12389e-51	GO:0016872//intramolecular lyase activity;GO:0003824//catalytic activity;GO:0016853//isomerase activity;	K01859//chalcone isomerase [EC:5.5.1.6]+ko01100//Metabolic pathways+ko01110//Biosynthesis of secondary metabolites+ko00941//Flavonoid biosynthesis
LOC_Os11g19240	2.543	8.29	1.68615	2.33618e-28	GO:0046942//carboxylic acid transport;GO:0051179//localization;GO:0051234//establishment of localization;GO:0055085//transmembrane transport;GO:0098656//anion transmembrane transport;GO:0006820//anion transport;GO:0015849//organic acid transport;GO:0006811//ion transport;GO:0015711//organic anion transport;GO:0006865//amino acid transport;GO:0071705//nitrogen compound transport;GO:0071702//organi…	K15015//solute carrier family 32 (vesicular inhibitory amino acid transporter)
LOC_Os11g03840	0.04	0.186	1.68769	0.00183794	GO:0000003//reproduction;GO:0009987//cellular process;GO:0007154//cell communication;GO:0019538//protein metabolic process;GO:0043412//macromolecule modification;GO:0008152//metabolic process;GO:0051704//multi-organism process;GO:0044706//multi-multicellular organism process;GO:0006468//protein phosphorylation;GO:0009875//pollen-pistil interaction;GO:0044260//cellular macromolecule metabolic proc…	K04733//interleukin-1 receptor-associated kinase 4 [EC:2.7.11.1]
LOC_Os09g35630	0.413	1.403	1.68921	3.03275e-11	GO:0005488//binding;GO:0005515//protein binding;GO:0051087//chaperone binding;	K09555//BCL2-associated athanogene 1+ko04141//Protein processing in endoplasmic reticulum;K13172//serine/arginine repetitive matrix protein 2;K22020//mucin-19
LOC_Os03g04760	0.223	0.846	1.68962	3.98683e-05	GO:0031224//intrinsic component of membrane;GO:0016021//integral component of membrane;GO:0016020//membrane;
LOC_Os08g34280	5.073	16.39	1.69005	8.92836e-62	GO:0016491//oxidoreductase activity;GO:0016620//oxidoreductase activity, acting on the aldehyde or oxo group of donors, NAD or NADP as acceptor;GO:0016616//oxidoreductase activity, acting on the CH-OH group of donors, NAD or NADP as acceptor;GO:0005488//binding;GO:0003824//catalytic activity;GO:0016621//cinnamoyl-CoA reductase activity;GO:0016903//oxidoreductase activity, acting on the aldehyde o…	K09753//cinnamoyl-CoA reductase [EC:1.2.1.44]+ko01100//Metabolic pathways+ko01110//Biosynthesis of secondary metabolites+ko00940//Phenylpropanoid biosynthesis
LOC_Os05g33160	0.186	0.81	1.69043	0.000243776	GO:0016021//integral component of membrane;GO:0031224//intrinsic component of membrane;GO:0016020//membrane;GO:0043168//anion binding;GO:0140096//catalytic activity, acting on a protein;GO:0005488//binding;GO:0003824//catalytic activity;GO:0032555//purine ribonucleotide binding;GO:0032553//ribonucleotide binding;GO:0008144//drug binding;GO:0016773//phosphotransferase activity, alcohol group as ac…	K04733//interleukin-1 receptor-associated kinase 4 [EC:2.7.11.1]
LOC_Os02g18240	0.01	0.216	1.69247	0.00313006	GO:0005488//binding;GO:1901363//heterocyclic compound binding;GO:0043169//cation binding;GO:0046872//metal ion binding;GO:0003676//nucleic acid binding;GO:0097159//organic cyclic compound binding;GO:0043167//ion binding;GO:0008270//zinc ion binding;GO:0046914//transition metal ion binding;
LOC_Os06g11400	0.563	2.046	1.69499	4.26072e-07	GO:0055035//plastid thylakoid membrane;GO:0016020//membrane;GO:0031224//intrinsic component of membrane;GO:0042651//thylakoid membrane;GO:0043231//intracellular membrane-bounded organelle;GO:0009536//plastid;GO:0031984//organelle subcompartment;GO:0005622//intracellular;GO:0009535//chloroplast thylakoid membrane;GO:0009534//chloroplast thylakoid;GO:0043227//membrane-bounded organelle;GO:0016021//…	K01092//myo-inositol-1(or 4)-monophosphatase [EC:3.1.3.25]+ko01100//Metabolic pathways+ko04070//Phosphatidylinositol signaling system+ko00562//Inositol phosphate metabolism;K12831//splicing factor 3B subunit 4+ko03040//Spliceosome;K01051//pectinesterase [EC:3.1.1.11]+ko00040//Pentose and glucuronate interconversions+ko01100//Metabolic pathways
LOC_Os03g02750	0.436	1.49	1.69534	3.60731e-12	GO:0070011//peptidase activity, acting on L-amino acid peptides;GO:0016787//hydrolase activity;GO:0004175//endopeptidase activity;GO:0004252//serine-type endopeptidase activity;GO:0140096//catalytic activity, acting on a protein;GO:0003824//catalytic activity;GO:0017171//serine hydrolase activity;GO:0008236//serine-type peptidase activity;GO:0008233//peptidase activity;	K15333//tRNA guanosine-2'-O-methyltransferase [EC:2.1.1.34];K14568//rRNA small subunit pseudouridine methyltransferase Nep1 [EC:2.1.1.260]+ko03008//Ribosome biogenesis in eukaryotes;K12900//FUS-interacting serine-arginine-rich protein 1+ko03040//Spliceosome
LOC_Os01g19260	0.38	1.33	1.69687	1.51216e-08	GO:0016021//integral component of membrane;GO:0016020//membrane;GO:0031224//intrinsic component of membrane;GO:0017076//purine nucleotide binding;GO:0005524//ATP binding;GO:1901265//nucleoside phosphate binding;GO:0032559//adenyl ribonucleotide binding;GO:0032555//purine ribonucleotide binding;GO:0043167//ion binding;GO:0030554//adenyl nucleotide binding;GO:0005488//binding;GO:0035639//purine rib…	K08900//mitochondrial chaperone BCS1
LOC_Os06g43370	0.093	0.453	1.69833	0.000577916	GO:0016020//membrane;GO:0031224//intrinsic component of membrane;GO:0016021//integral component of membrane;GO:1901363//heterocyclic compound binding;GO:0003824//catalytic activity;GO:0016705//oxidoreductase activity, acting on paired donors, with incorporation or reduction of molecular oxygen;GO:0046906//tetrapyrrole binding;GO:0005488//binding;GO:0097159//organic cyclic compound binding;GO:0005…	K00512//steroid 17alpha-monooxygenase / 17alpha-hydroxyprogesterone deacetylase [EC:1.14.14.19 1.14.14.32]+ko01100//Metabolic pathways
LOC_Os07g07715	2.213	7.543	1.69874	1.63203e-12	GO:0016020//membrane;GO:0016021//integral component of membrane;GO:0031224//intrinsic component of membrane;
LOC_Os02g21320	0.033	0.223	1.70317	0.00158664	GO:0031975//envelope;GO:0031966//mitochondrial membrane;GO:0031090//organelle membrane;GO:0005740//mitochondrial envelope;GO:0043227//membrane-bounded organelle;GO:0005741//mitochondrial outer membrane;GO:0031968//organelle outer membrane;GO:0005622//intracellular;GO:0043231//intracellular membrane-bounded organelle;GO:0016020//membrane;GO:0005739//mitochondrion;GO:0031967//organelle envelope;GO:…	K15040//voltage-dependent anion channel protein 2
LOC_Os07g01580	0.166	1.33	1.70382	0.0025411
LOC_Os03g33540	1.776	7.336	1.70451	0.000525821
LOC_Os01g65550	0.993	3.31	1.70538	1.61625e-19	GO:0005488//binding;GO:1901363//heterocyclic compound binding;GO:0003676//nucleic acid binding;GO:0097159//organic cyclic compound binding;GO:0003723//RNA binding;	K12741//heterogeneous nuclear ribonucleoprotein A1/A3+ko03040//Spliceosome;K12741//heterogeneous nuclear ribonucleoprotein A1/A3+ko03040//Spliceosome
LOC_Os06g21570	1.383	4.613	1.70555	3.46841e-20	GO:0008152//metabolic process;GO:0071704//organic substance metabolic process;GO:0044238//primary metabolic process;GO:0005975//carbohydrate metabolic process;GO:0016798//hydrolase activity, acting on glycosyl bonds;GO:0004553//hydrolase activity, hydrolyzing O-glycosyl compounds;GO:0003824//catalytic activity;GO:0016787//hydrolase activity;	K01188//beta-glucosidase [EC:3.2.1.21]+ko01100//Metabolic pathways+ko00500//Starch and sucrose metabolism+ko01110//Biosynthesis of secondary metabolites+ko00460//Cyanoamino acid metabolism+ko00940//Phenylpropanoid biosynthesis
LOC_Os08g24770	0.903	2.993	1.70575	1.79467e-21	GO:0031224//intrinsic component of membrane;GO:0016020//membrane;GO:0016021//integral component of membrane;GO:0017076//purine nucleotide binding;GO:0032559//adenyl ribonucleotide binding;GO:0043167//ion binding;GO:0036094//small molecule binding;GO:0097367//carbohydrate derivative binding;GO:1901265//nucleoside phosphate binding;GO:0140096//catalytic activity, acting on a protein;GO:0035639//pur…	K20547//basic endochitinase B [EC:3.2.1.14]+ko04016//MAPK signaling pathway - plant+ko00520//Amino sugar and nucleotide sugar metabolism+ko01100//Metabolic pathways;K04733//interleukin-1 receptor-associated kinase 4 [EC:2.7.11.1]
LOC_Os06g38670	0.136	0.506	1.70819	1.76255e-06	GO:0031224//intrinsic component of membrane;GO:0016021//integral component of membrane;GO:0016020//membrane;GO:0008144//drug binding;GO:0043168//anion binding;GO:0005488//binding;GO:0035639//purine ribonucleoside triphosphate binding;GO:0003824//catalytic activity;GO:1901265//nucleoside phosphate binding;GO:0016772//transferase activity, transferring phosphorus-containing groups;GO:0097159//organ…	K13420//LRR receptor-like serine/threonine-protein kinase FLS2 [EC:2.7.11.1]+ko04016//MAPK signaling pathway - plant+ko04626//Plant-pathogen interaction
LOC_Os04g49170	0.13	0.87	1.70866	0.00196155		K16286//E3 ubiquitin-protein ligase EL5 [EC:2.3.2.27];K10663//E3 ubiquitin-protein ligase ATL4 [EC:2.3.2.27];K19038//E3 ubiquitin-protein ligase ATL41 [EC:2.3.2.27];K16281//RING-H2 zinc finger protein RHA1
LOC_Os01g50420	0.163	0.686	1.711	6.42275e-05	GO:0006464//cellular protein modification process;GO:0010604//positive regulation of macromolecule metabolic process;GO:0006950//response to stress;GO:0050790//regulation of catalytic activity;GO:0050789//regulation of biological process;GO:0051347//positive regulation of transferase activity;GO:0001932//regulation of protein phosphorylation;GO:0006793//phosphorus metabolic process;GO:0031401//po…	K20716//mitogen-activated protein kinase kinase kinase 17/18+ko04016//MAPK signaling pathway - plant
LOC_Os03g62200	5.093	16.686	1.71252	5.75516e-75	GO:0031224//intrinsic component of membrane;GO:0016021//integral component of membrane;GO:0016020//membrane;GO:0005215//transporter activity;GO:0008324//cation transmembrane transporter activity;GO:0022857//transmembrane transporter activity;GO:0015075//ion transmembrane transporter activity;GO:0008519//ammonium transmembrane transporter activity;	K03320//ammonium transporter, Amt family
LOC_Os07g49310	5.983	19.61	1.71453	2.07008e-87	GO:0008152//metabolic process;GO:0044238//primary metabolic process;GO:0071704//organic substance metabolic process;GO:0006629//lipid metabolic process;GO:0031224//intrinsic component of membrane;GO:0016020//membrane;GO:0016021//integral component of membrane;GO:0016717//oxidoreductase activity, acting on paired donors, with oxidation of a pair of donors resulting in the reduction of molecular ox…	K10257//acyl-lipid omega-3 desaturase [EC:1.14.19.25 1.14.19.35 1.14.19.36];K10257//acyl-lipid omega-3 desaturase [EC:1.14.19.25 1.14.19.35 1.14.19.36]
LOC_Os01g43750	1.423	4.733	1.71455	1.05148e-22	GO:0016020//membrane;GO:0031224//intrinsic component of membrane;GO:0016021//integral component of membrane;GO:0016491//oxidoreductase activity;GO:0046914//transition metal ion binding;GO:1901363//heterocyclic compound binding;GO:0020037//heme binding;GO:0005506//iron ion binding;GO:0097159//organic cyclic compound binding;GO:0046906//tetrapyrrole binding;GO:0004497//monooxygenase activity;GO:004…	K07425//long-chain fatty acid omega-monooxygenase [EC:1.14.14.80]+ko00590//Arachidonic acid metabolism+ko01100//Metabolic pathways+ko00071//Fatty acid degradation;K07426//cytochrome P450 family 4 subfamily B polypeptide 1 [EC:1.14.14.1]
LOC_Os06g01990	0.65	2.293	1.71499	5.97704e-08	GO:0003824//catalytic activity;GO:0016787//hydrolase activity;	K03006//DNA-directed RNA polymerase II subunit RPB1 [EC:2.7.7.6]+ko03020//RNA polymerase;K04733//interleukin-1 receptor-associated kinase 4 [EC:2.7.11.1]
LOC_Os06g45970	2.656	9.266	1.71522	5.22795e-11		K02184//formin 2
LOC_Os08g26350	0.306	1.343	1.71895	0.000257538
LOC_Os04g32480	0.36	1.426	1.72179	1.23067e-05	GO:0010646//regulation of cell communication;GO:0009611//response to wounding;GO:0050896//response to stimulus;GO:0006950//response to stress;GO:0023051//regulation of signaling;GO:0050794//regulation of cellular process;GO:0050789//regulation of biological process;GO:0009966//regulation of signal transduction;GO:0048583//regulation of response to stimulus;GO:0031347//regulation of defense respon…	K13464//jasmonate ZIM domain-containing protein+ko04075//Plant hormone signal transduction
LOC_Os04g45720	0.13	0.54	1.7236	4.29442e-05	GO:0071704//organic substance metabolic process;GO:0008152//metabolic process;GO:0006081//cellular aldehyde metabolic process;GO:0044237//cellular metabolic process;GO:0009987//cellular process;GO:0016903//oxidoreductase activity, acting on the aldehyde or oxo group of donors;GO:0016620//oxidoreductase activity, acting on the aldehyde or oxo group of donors, NAD or NADP as acceptor;GO:0016491//ox…	K00128//aldehyde dehydrogenase (NAD+) [EC:1.2.1.3]+ko00410//beta-Alanine metabolism+ko00310//Lysine degradation+ko00010//Glycolysis / Gluconeogenesis+ko00903//Limonene and pinene degradation+ko00380//Tryptophan metabolism+ko00330//Arginine and proline metabolism+ko00280//Valine, leucine and isoleucine degradation+ko01100//Metabolic pathways+ko00053//Ascorbate and aldarate metabolism+ko00340//Hist…
LOC_Os10g08006	0	0.073	1.72587	0.00264106		K14300//nuclear pore complex protein Nup133+ko03013//RNA transport;K14491//two-component response regulator ARR-B family+ko04075//Plant hormone signal transduction;K21596//calmodulin-binding transcription activator;K12153//phenylalanine N-monooxygenase [EC:1.14.14.40]+ko00966//Glucosinolate biosynthesis+ko01110//Biosynthesis of secondary metabolites+ko00460//Cyanoamino acid metabolism+ko01210//2-…
LOC_Os04g10160	0.09	0.43	1.73104	0.00029381	GO:0006952//defense response;GO:0006950//response to stress;GO:0050896//response to stimulus;GO:0031224//intrinsic component of membrane;GO:0016021//integral component of membrane;GO:0016020//membrane;GO:1901363//heterocyclic compound binding;GO:0020037//heme binding;GO:0043169//cation binding;GO:0046914//transition metal ion binding;GO:0097159//organic cyclic compound binding;GO:0046872//metal i…	K16085//9beta-pimara-7,15-diene oxidase [EC:1.14.14.111]+ko00904//Diterpenoid biosynthesis+ko01110//Biosynthesis of secondary metabolites
LOC_Os05g46130	0	0.053	1.73204	0.0025583	GO:0043167//ion binding;GO:0043169//cation binding;GO:0005488//binding;GO:0046872//metal ion binding;GO:0046914//transition metal ion binding;GO:0008270//zinc ion binding;	K01193//beta-fructofuranosidase [EC:3.2.1.26]+ko01100//Metabolic pathways+ko00052//Galactose metabolism+ko00500//Starch and sucrose metabolism;K11816//indole-3-pyruvate monooxygenase [EC:1.14.13.168]+ko00380//Tryptophan metabolism+ko01100//Metabolic pathways;K00134//glyceraldehyde 3-phosphate dehydrogenase [EC:1.2.1.12]+ko00010//Glycolysis / Gluconeogenesis+ko01230//Biosynthesis of amino acids+ko…
LOC_Os02g41900	0.243	1.316	1.7335	0.000796649
LOC_Os04g14260	0.016	0.16	1.73361	0.00272175	GO:0003824//catalytic activity;GO:0008234//cysteine-type peptidase activity;GO:0070011//peptidase activity, acting on L-amino acid peptides;GO:0016787//hydrolase activity;GO:0008233//peptidase activity;GO:0140096//catalytic activity, acting on a protein;	K15397//3-ketoacyl-CoA synthase [EC:2.3.1.199]+ko01100//Metabolic pathways+ko01110//Biosynthesis of secondary metabolites+ko00062//Fatty acid elongation
LOC_Os07g33910	1.04	3.503	1.73557	1.0622e-23	GO:0005794//Golgi apparatus;GO:0043226//organelle;GO:0016021//integral component of membrane;GO:0012505//endomembrane system;GO:0043229//intracellular organelle;GO:0043231//intracellular membrane-bounded organelle;GO:0005737//cytoplasm;GO:0005622//intracellular;GO:0043227//membrane-bounded organelle;GO:0031224//intrinsic component of membrane;GO:0016020//membrane;GO:0005215//transporter activity;…	K15283//solute carrier family 35, member E1
LOC_Os04g37500	0.276	0.976	1.73912	3.18515e-07	GO:0044237//cellular metabolic process;GO:0043648//dicarboxylic acid metabolic process;GO:0019752//carboxylic acid metabolic process;GO:0009987//cellular process;GO:0071704//organic substance metabolic process;GO:0006520//cellular amino acid metabolic process;GO:0006082//organic acid metabolic process;GO:0008152//metabolic process;GO:0006807//nitrogen compound metabolic process;GO:0043436//oxoaci…	K01580//glutamate decarboxylase [EC:4.1.1.15]+ko00410//beta-Alanine metabolism+ko00250//Alanine, aspartate and glutamate metabolism+ko00430//Taurine and hypotaurine metabolism+ko01100//Metabolic pathways+ko00650//Butanoate metabolism+ko01110//Biosynthesis of secondary metabolites
LOC_Os06g39110	15.283	50.906	1.73953	7.65122e-103
LOC_Os08g20220	0.013	0.116	1.74698	0.00201644	GO:0046914//transition metal ion binding;GO:0097159//organic cyclic compound binding;GO:0003676//nucleic acid binding;GO:0005488//binding;GO:0043167//ion binding;GO:0043169//cation binding;GO:1901363//heterocyclic compound binding;GO:0046872//metal ion binding;GO:0008270//zinc ion binding;	K19525//vacuolar protein sorting-associated protein 13A/C;K00102//D-lactate dehydrogenase (cytochrome) [EC:1.1.2.4]+ko00620//Pyruvate metabolism;K09338//homeobox-leucine zipper protein;K03686//molecular chaperone DnaJ
LOC_Os12g43970	0.803	2.826	1.75308	6.25922e-14	GO:0016787//hydrolase activity;GO:0003824//catalytic activity;	K08726//soluble epoxide hydrolase / lipid-phosphate phosphatase [EC:3.3.2.10 3.1.3.76]+ko04146//Peroxisome+ko00590//Arachidonic acid metabolism+ko01100//Metabolic pathways;K08360//cytochrome b-561 [EC:7.2.1.3]
LOC_Os07g35960	0.06	0.293	1.75576	0.000202498	GO:0031224//intrinsic component of membrane;GO:0016021//integral component of membrane;GO:0016020//membrane;
LOC_Os03g02190	0.04	0.29	1.75595	0.00140049	GO:1901564//organonitrogen compound metabolic process;GO:0071704//organic substance metabolic process;GO:0009987//cellular process;GO:0044260//cellular macromolecule metabolic process;GO:0006468//protein phosphorylation;GO:0006464//cellular protein modification process;GO:0006796//phosphate-containing compound metabolic process;GO:0006793//phosphorus metabolic process;GO:0036211//protein modifica…	K04733//interleukin-1 receptor-associated kinase 4 [EC:2.7.11.1]
LOC_Os01g46400	0.096	0.473	1.7574	0.000284385	GO:0005737//cytoplasm;GO:0005794//Golgi apparatus;GO:0043226//organelle;GO:0031224//intrinsic component of membrane;GO:0016020//membrane;GO:0016021//integral component of membrane;GO:0012505//endomembrane system;GO:0043231//intracellular membrane-bounded organelle;GO:0043229//intracellular organelle;GO:0043227//membrane-bounded organelle;GO:0005622//intracellular;GO:0003824//catalytic activity;GO…	K13172//serine/arginine repetitive matrix protein 2;K18749//protein LSM14
LOC_Os11g33270	0.496	1.853	1.75895	3.33805e-08	GO:0044085//cellular component biogenesis;GO:0071554//cell wall organization or biogenesis;GO:0044262//cellular carbohydrate metabolic process;GO:0010410//hemicellulose metabolic process;GO:0071704//organic substance metabolic process;GO:0044042//glucan metabolic process;GO:0016043//cellular component organization;GO:0071840//cellular component organization or biogenesis;GO:0044237//cellular meta…	K08235//xyloglucan:xyloglucosyl transferase [EC:2.4.1.207]
LOC_Os06g40240	0.59	2.013	1.76005	7.80747e-32	GO:0009987//cellular process;GO:0006725//cellular aromatic compound metabolic process;GO:0043170//macromolecule metabolic process;GO:0044238//primary metabolic process;GO:0044260//cellular macromolecule metabolic process;GO:0071704//organic substance metabolic process;GO:0006139//nucleobase-containing compound metabolic process;GO:1901360//organic cyclic compound metabolic process;GO:0006807//nit…	K07393//glutathionyl-hydroquinone reductase [EC:1.8.5.7];K10523//speckle-type POZ protein;K13457//disease resistance protein RPM1+ko04626//Plant-pathogen interaction;K01183//chitinase [EC:3.2.1.14]+ko00520//Amino sugar and nucleotide sugar metabolism+ko01100//Metabolic pathways;K19984//exocyst complex component 5
LOC_Os04g33450	0.036	0.423	1.76194	0.00218392		K19748//RAB6-interacting golgin;K19748//RAB6-interacting golgin;K19748//RAB6-interacting golgin
LOC_Os08g25839	0.166	0.996	1.76197	0.000883792
LOC_Os04g05650	8.913	30.41	1.762	4.72365e-46		K09291//nucleoprotein TPR+ko03013//RNA transport;K18626//trichohyalin
LOC_Os02g34430	0.006	0.12	1.76251	0.00229635	GO:0044260//cellular macromolecule metabolic process;GO:0009987//cellular process;GO:0008152//metabolic process;GO:1901564//organonitrogen compound metabolic process;GO:0043412//macromolecule modification;GO:0019538//protein metabolic process;GO:0016310//phosphorylation;GO:0006464//cellular protein modification process;GO:0044237//cellular metabolic process;GO:0044238//primary metabolic process;G…	K04733//interleukin-1 receptor-associated kinase 4 [EC:2.7.11.1]
LOC_Os11g42500	0.29	1.196	1.76723	1.17753e-05	GO:0048046//apoplast;GO:0005576//extracellular region;	K01870//isoleucyl-tRNA synthetase [EC:6.1.1.5]+ko00970//Aminoacyl-tRNA biosynthesis;K06627//cyclin-A;K00430//peroxidase [EC:1.11.1.7]+ko01100//Metabolic pathways+ko01110//Biosynthesis of secondary metabolites+ko00940//Phenylpropanoid biosynthesis
LOC_Os01g09880	0.036	0.32	1.77283	0.00173419	GO:0005199//structural constituent of cell wall;GO:0005198//structural molecule activity;	K21952//CASK-interacting protein
LOC_Os07g45080	0.076	0.546	1.78513	0.00116147	GO:0032501//multicellular organismal process;GO:0007275//multicellular organism development;GO:0010256//endomembrane system organization;GO:0006996//organelle organization;GO:0032502//developmental process;GO:0048731//system development;GO:0009987//cellular process;GO:0061025//membrane fusion;GO:0048856//anatomical structure development;GO:0007568//aging;GO:0007029//endoplasmic reticulum organiza…	K01510//apyrase [EC:3.6.1.5]+ko00230//Purine metabolism+ko00240//Pyrimidine metabolism;K14325//RNA-binding protein with serine-rich domain 1+ko03015//mRNA surveillance pathway+ko03013//RNA transport;K13171//serine/arginine repetitive matrix protein 1+ko03015//mRNA surveillance pathway+ko03013//RNA transport
LOC_Os01g57370	0.02	0.19	1.7874	0.00176157	GO:0016021//integral component of membrane;GO:0016020//membrane;GO:0031224//intrinsic component of membrane;GO:0005215//transporter activity;GO:0022857//transmembrane transporter activity;GO:0015267//channel activity;GO:0015075//ion transmembrane transporter activity;GO:0022803//passive transmembrane transporter activity;GO:0015318//inorganic molecular entity transmembrane transporter activity;GO…	K05391//cyclic nucleotide gated channel, plant+ko04626//Plant-pathogen interaction
LOC_Os02g41680	0.933	3.273	1.78909	2.82948e-24	GO:0009063//cellular amino acid catabolic process;GO:0009074//aromatic amino acid family catabolic process;GO:0006520//cellular amino acid metabolic process;GO:0032787//monocarboxylic acid metabolic process;GO:1901565//organonitrogen compound catabolic process;GO:1901362//organic cyclic compound biosynthetic process;GO:0009699//phenylpropanoid biosynthetic process;GO:0006725//cellular aromatic co…	K10775//phenylalanine ammonia-lyase [EC:4.3.1.24]+ko01100//Metabolic pathways+ko01110//Biosynthesis of secondary metabolites+ko00940//Phenylpropanoid biosynthesis+ko00360//Phenylalanine metabolism
LOC_Os06g04920	11.873	40.886	1.78925	3.78871e-142	GO:0046872//metal ion binding;GO:0043169//cation binding;GO:0005488//binding;GO:0043167//ion binding;GO:0016787//hydrolase activity;GO:0003824//catalytic activity;	K15407//queuine tRNA-ribosyltransferase subunit QTRTD1 [EC:2.4.2.29];K14651//transcription initiation factor TFIID subunit 15+ko03022//Basal transcription factors;K14651//transcription initiation factor TFIID subunit 15+ko03022//Basal transcription factors;K15407//queuine tRNA-ribosyltransferase subunit QTRTD1 [EC:2.4.2.29]
LOC_Os11g45990	0.013	0.16	1.79074	0.00176931		K13172//serine/arginine repetitive matrix protein 2;K17987//next to BRCA1 gene 1 protein;K22020//mucin-19
LOC_Os01g01650	0.263	1.09	1.79179	3.918e-06		K23050//phenylcoumaran benzylic ether reductase [EC:1.3.1.-]
LOC_Os02g09930	0.11	0.49	1.79216	4.14045e-05	GO:0071840//cellular component organization or biogenesis;GO:0071554//cell wall organization or biogenesis;GO:0016043//cellular component organization;GO:0045229//external encapsulating structure organization;GO:0009987//cellular process;GO:0071555//cell wall organization;GO:0016020//membrane;GO:0098588//bounding membrane of organelle;GO:0005737//cytoplasm;GO:0043227//membrane-bounded organelle;G…	K13680//beta-mannan synthase [EC:2.4.1.32];K13680//beta-mannan synthase [EC:2.4.1.32]
LOC_Os03g47810	2.4	8.366	1.79364	7.60496e-46	GO:0016021//integral component of membrane;GO:0016020//membrane;GO:0031224//intrinsic component of membrane;	K14794//ribosomal RNA-processing protein 12;K14306//nuclear pore complex protein Nup62+ko03013//RNA transport;K04733//interleukin-1 receptor-associated kinase 4 [EC:2.7.11.1]
LOC_Os03g29190	2.91	10.096	1.79553	1.89443e-61	GO:0019725//cellular homeostasis;GO:0065007//biological regulation;GO:0050794//regulation of cellular process;GO:0045454//cell redox homeostasis;GO:0050789//regulation of biological process;GO:0042592//homeostatic process;GO:0009987//cellular process;GO:0065008//regulation of biological quality;GO:0016668//oxidoreductase activity, acting on a sulfur group of donors, NAD(P) as acceptor;GO:0047134/…	K17609//nucleoredoxin [EC:1.8.1.8];K17609//nucleoredoxin [EC:1.8.1.8]
LOC_Os11g15755	0.023	0.2	1.7976	0.00163941	GO:0010556//regulation of macromolecule biosynthetic process;GO:0051171//regulation of nitrogen compound metabolic process;GO:0031326//regulation of cellular biosynthetic process;GO:0019219//regulation of nucleobase-containing compound metabolic process;GO:0031323//regulation of cellular metabolic process;GO:1903506//regulation of nucleic acid-templated transcription;GO:0019222//regulation of met…	K17604//zinc finger SWIM domain-containing protein 3
LOC_Os03g30950	0.343	1.34	1.80129	4.08184e-08	GO:0044281//small molecule metabolic process;GO:0044255//cellular lipid metabolic process;GO:0016053//organic acid biosynthetic process;GO:0044238//primary metabolic process;GO:0044249//cellular biosynthetic process;GO:1901576//organic substance biosynthetic process;GO:0008152//metabolic process;GO:0071704//organic substance metabolic process;GO:0006082//organic acid metabolic process;GO:0006633/…	K03921//acyl-[acyl-carrier-protein] desaturase [EC:1.14.19.2 1.14.19.11 1.14.19.26]+ko00061//Fatty acid biosynthesis+ko01212//Fatty acid metabolism+ko01040//Biosynthesis of unsaturated fatty acids
LOC_Os04g32610	0.09	0.61	1.80712	0.00126808	GO:0016020//membrane;GO:0031224//intrinsic component of membrane;GO:0016021//integral component of membrane;
LOC_Os06g09990	0.573	3.293	1.81156	0.000389003
LOC_Os12g02470	0	0.276	1.81171	0.00165904	GO:0043226//organelle;GO:0043227//membrane-bounded organelle;GO:0005634//nucleus;GO:0043231//intracellular membrane-bounded organelle;GO:0005622//intracellular;GO:0043229//intracellular organelle;GO:0003677//DNA binding;GO:0005488//binding;GO:0003676//nucleic acid binding;GO:1901363//heterocyclic compound binding;GO:0140110//transcription regulator activity;GO:0003700//DNA-binding transcription f…	K13424//WRKY transcription factor 33+ko04016//MAPK signaling pathway - plant+ko04626//Plant-pathogen interaction;K13426//WRKY transcription factor 29+ko04016//MAPK signaling pathway - plant+ko04626//Plant-pathogen interaction;K13425//WRKY transcription factor 22+ko04016//MAPK signaling pathway - plant+ko04626//Plant-pathogen interaction
LOC_Os07g02200	2.13	7.726	1.81546	4.75271e-21	GO:0016020//membrane;GO:0031224//intrinsic component of membrane;GO:0016021//integral component of membrane;GO:0005524//ATP binding;GO:1901265//nucleoside phosphate binding;GO:0032555//purine ribonucleotide binding;GO:0000166//nucleotide binding;GO:0043168//anion binding;GO:0030554//adenyl nucleotide binding;GO:0017076//purine nucleotide binding;GO:0036094//small molecule binding;GO:0016772//tran…	K01180//endo-1,3(4)-beta-glucanase [EC:3.2.1.6]
LOC_Os04g29930	0.183	0.733	1.81598	7.08671e-06	GO:0031224//intrinsic component of membrane;GO:0016021//integral component of membrane;GO:0071944//cell periphery;GO:0016020//membrane;GO:0005886//plasma membrane;GO:0008144//drug binding;GO:0004674//protein serine/threonine kinase activity;GO:0043169//cation binding;GO:0016301//kinase activity;GO:0030247//polysaccharide binding;GO:0016740//transferase activity;GO:0005509//calcium ion binding;GO:…	K04733//interleukin-1 receptor-associated kinase 4 [EC:2.7.11.1]
LOC_Os10g41999	3.026	10.723	1.81718	3.8573e-28
LOC_Os03g08330	1.793	6.513	1.82294	3.46261e-22		K13464//jasmonate ZIM domain-containing protein+ko04075//Plant hormone signal transduction;K02184//formin 2
LOC_Os08g35760	0	0.233	1.82544	0.00152659	GO:0071944//cell periphery;GO:0005618//cell wall;GO:0030312//external encapsulating structure;GO:0048046//apoplast;GO:0005576//extracellular region;GO:0043169//cation binding;GO:0030145//manganese ion binding;GO:0045735//nutrient reservoir activity;GO:0046914//transition metal ion binding;GO:0046872//metal ion binding;GO:0005488//binding;GO:0043167//ion binding;	K03006//DNA-directed RNA polymerase II subunit RPB1 [EC:2.7.7.6]+ko03020//RNA polymerase;K00430//peroxidase [EC:1.11.1.7]+ko01100//Metabolic pathways+ko01110//Biosynthesis of secondary metabolites+ko00940//Phenylpropanoid biosynthesis
LOC_Os12g26470	0.703	2.683	1.83058	2.10951e-11	GO:0009056//catabolic process;GO:0071704//organic substance metabolic process;GO:1901575//organic substance catabolic process;GO:0030163//protein catabolic process;GO:0009057//macromolecule catabolic process;GO:0008152//metabolic process;GO:0006508//proteolysis;GO:0044238//primary metabolic process;GO:0019538//protein metabolic process;GO:1901565//organonitrogen compound catabolic process;GO:0043…	K22683//aspartyl protease family protein [EC:3.4.23.-];K01381//saccharopepsin [EC:3.4.23.25]
LOC_Os11g02720	0.623	2.313	1.83484	4.32405e-12
LOC_Os05g36230	0.043	0.373	1.83815	0.000766466	GO:0016020//membrane;GO:0016021//integral component of membrane;GO:0031224//intrinsic component of membrane;	K01414//oligopeptidase A [EC:3.4.24.70]
LOC_Os01g70240	0.94	3.693	1.83928	1.04475e-09	GO:0006812//cation transport;GO:0051234//establishment of localization;GO:0030001//metal ion transport;GO:0051179//localization;GO:0006810//transport;GO:0006811//ion transport;GO:0046872//metal ion binding;GO:0043167//ion binding;GO:0005488//binding;GO:0043169//cation binding;
LOC_Os11g19730	0.06	0.316	1.84514	0.000139208
LOC_Os07g15460	0.42	1.633	1.84609	4.07081e-12	GO:0016020//membrane;GO:0016021//integral component of membrane;GO:0031224//intrinsic component of membrane;GO:0008324//cation transmembrane transporter activity;GO:0015318//inorganic molecular entity transmembrane transporter activity;GO:0046873//metal ion transmembrane transporter activity;GO:0022857//transmembrane transporter activity;GO:0005381//iron ion transmembrane transporter activity;GO:…	K21398//natural resistance-associated macrophage protein 2;K21398//natural resistance-associated macrophage protein 2
LOC_Os02g42740	0.173	0.74	1.84635	9.7056e-07	GO:0012505//endomembrane system;GO:0016021//integral component of membrane;GO:0043226//organelle;GO:0005622//intracellular;GO:0005783//endoplasmic reticulum;GO:0005737//cytoplasm;GO:0031224//intrinsic component of membrane;GO:0016020//membrane;GO:0043227//membrane-bounded organelle;GO:0043231//intracellular membrane-bounded organelle;GO:0043229//intracellular organelle;	K17278//membrane-associated progesterone receptor component
LOC_Os02g41670	0.22	0.86	1.84764	1.20543e-08	GO:1901362//organic cyclic compound biosynthetic process;GO:0032787//monocarboxylic acid metabolic process;GO:0009803//cinnamic acid metabolic process;GO:1901575//organic substance catabolic process;GO:0016054//organic acid catabolic process;GO:0008152//metabolic process;GO:1901576//organic substance biosynthetic process;GO:0017144//drug metabolic process;GO:0044283//small molecule biosynthetic p…	K10775//phenylalanine ammonia-lyase [EC:4.3.1.24]+ko01100//Metabolic pathways+ko01110//Biosynthesis of secondary metabolites+ko00940//Phenylpropanoid biosynthesis+ko00360//Phenylalanine metabolism
LOC_Os06g28410	0	0.17	1.8498	0.00132386		K21444//poly(rC)-binding protein 3/4
LOC_Os05g43860	0.143	0.65	1.85405	6.87082e-06		K22020//mucin-19
LOC_Os07g48790	0	0.226	1.85501	0.00129461		K07199//5'-AMP-activated protein kinase, regulatory beta subunit
LOC_Os09g13440	12.556	45.573	1.85562	7.44879e-120	GO:0055085//transmembrane transport;GO:0006810//transport;GO:0051234//establishment of localization;GO:0051179//localization;GO:0031224//intrinsic component of membrane;GO:0016021//integral component of membrane;GO:0016020//membrane;GO:0097159//organic cyclic compound binding;GO:0008144//drug binding;GO:0016879//ligase activity, forming carbon-nitrogen bonds;GO:0005488//binding;GO:0032555//purine…	K11420//euchromatic histone-lysine N-methyltransferase [EC:2.1.1.43]+ko00310//Lysine degradation
LOC_Os11g47150	0.046	0.293	1.8564	0.000540376	GO:0016020//membrane;GO:0071944//cell periphery;GO:0005886//plasma membrane;GO:0016021//integral component of membrane;GO:0031224//intrinsic component of membrane;GO:1901363//heterocyclic compound binding;GO:0003824//catalytic activity;GO:0046872//metal ion binding;GO:0097159//organic cyclic compound binding;GO:0030247//polysaccharide binding;GO:0036094//small molecule binding;GO:0005509//calcium…	K04733//interleukin-1 receptor-associated kinase 4 [EC:2.7.11.1]
LOC_Os09g26780	1.41	5.246	1.85656	3.18894e-22	GO:0050896//response to stimulus;GO:0010646//regulation of cell communication;GO:0031347//regulation of defense response;GO:0006952//defense response;GO:2000022//regulation of jasmonic acid mediated signaling pathway;GO:0080134//regulation of response to stress;GO:0023051//regulation of signaling;GO:0006950//response to stress;GO:0009611//response to wounding;GO:0050789//regulation of biological …	K13464//jasmonate ZIM domain-containing protein+ko04075//Plant hormone signal transduction
LOC_Os01g04560	0.223	1.086	1.86929	2.21696e-05	GO:0030246//carbohydrate binding;GO:0005488//binding;GO:0030247//polysaccharide binding;	K04733//interleukin-1 receptor-associated kinase 4 [EC:2.7.11.1]
LOC_Os03g64340	1.156	4.416	1.87002	3.27048e-17	GO:0006812//cation transport;GO:0051234//establishment of localization;GO:0051179//localization;GO:0030001//metal ion transport;GO:0006810//transport;GO:0006811//ion transport;GO:0043167//ion binding;GO:0043169//cation binding;GO:0046872//metal ion binding;GO:0005488//binding;	K22020//mucin-19
LOC_Os06g20879	0	0.12	1.87218	0.00117447	GO:0051252//regulation of RNA metabolic process;GO:0050789//regulation of biological process;GO:0031326//regulation of cellular biosynthetic process;GO:1903506//regulation of nucleic acid-templated transcription;GO:0031323//regulation of cellular metabolic process;GO:0060255//regulation of macromolecule metabolic process;GO:0009889//regulation of biosynthetic process;GO:0010556//regulation of mac…	K14484//auxin-responsive protein IAA+ko04075//Plant hormone signal transduction;K14484//auxin-responsive protein IAA+ko04075//Plant hormone signal transduction
LOC_Os02g43640	0.026	0.33	1.87392	0.00100387		K14709//solute carrier family 39 (zinc transporter), member 1/2/3;K21952//CASK-interacting protein
LOC_Os01g62140	0	0.46	1.88037	0.00112065
LOC_Os08g39850	4.126	15.116	1.88194	4.24622e-132	GO:0044237//cellular metabolic process;GO:0006631//fatty acid metabolic process;GO:0008152//metabolic process;GO:0051704//multi-organism process;GO:0044283//small molecule biosynthetic process;GO:0051707//response to other organism;GO:0009605//response to external stimulus;GO:0008610//lipid biosynthetic process;GO:0043436//oxoacid metabolic process;GO:0009987//cellular process;GO:0019752//carboxy…	K00454//lipoxygenase [EC:1.13.11.12]+ko00591//Linoleic acid metabolism+ko00592//alpha-Linolenic acid metabolism+ko01100//Metabolic pathways+ko01110//Biosynthesis of secondary metabolites;K00454//lipoxygenase [EC:1.13.11.12]+ko00591//Linoleic acid metabolism+ko00592//alpha-Linolenic acid metabolism+ko01100//Metabolic pathways+ko01110//Biosynthesis of secondary metabolites;K00454//lipoxygenase [EC:…
LOC_Os06g39090	0.023	0.17	1.88226	0.000407003	GO:0070011//peptidase activity, acting on L-amino acid peptides;GO:0003824//catalytic activity;GO:0140096//catalytic activity, acting on a protein;GO:0016787//hydrolase activity;GO:0008233//peptidase activity;GO:0008234//cysteine-type peptidase activity;	K17604//zinc finger SWIM domain-containing protein 3
LOC_Os12g34650	0.01	0.073	1.88254	0.00110204	GO:0034641//cellular nitrogen compound metabolic process;GO:0015074//DNA integration;GO:0044260//cellular macromolecule metabolic process;GO:0071704//organic substance metabolic process;GO:0043170//macromolecule metabolic process;GO:0009987//cellular process;GO:0046483//heterocycle metabolic process;GO:0006139//nucleobase-containing compound metabolic process;GO:0044237//cellular metabolic proces…	K19525//vacuolar protein sorting-associated protein 13A/C;K04125//gibberellin 2beta-dioxygenase [EC:1.14.11.13]+ko00904//Diterpenoid biosynthesis+ko01110//Biosynthesis of secondary metabolites;K15255//ATP-dependent DNA helicase PIF1 [EC:3.6.4.12];K05666//ATP-binding cassette, subfamily C (CFTR/MRP), member 2+ko02010//ABC transporters
LOC_Os11g31680	0.003	0.076	1.88267	0.00110111	GO:0044260//cellular macromolecule metabolic process;GO:1901360//organic cyclic compound metabolic process;GO:0006725//cellular aromatic compound metabolic process;GO:0043170//macromolecule metabolic process;GO:0071704//organic substance metabolic process;GO:0044237//cellular metabolic process;GO:0044238//primary metabolic process;GO:0046483//heterocycle metabolic process;GO:0006807//nitrogen com…	K14560//U3 small nucleolar ribonucleoprotein protein IMP3+ko03008//Ribosome biogenesis in eukaryotes;K15601//lysine-specific demethylase 3 [EC:1.14.11.-];K04733//interleukin-1 receptor-associated kinase 4 [EC:2.7.11.1]
LOC_Os04g59210	0.276	1.113	1.88788	1.46278e-09	GO:0044237//cellular metabolic process;GO:0006979//response to oxidative stress;GO:0016999//antibiotic metabolic process;GO:0042744//hydrogen peroxide catabolic process;GO:0044248//cellular catabolic process;GO:0009056//catabolic process;GO:0072593//reactive oxygen species metabolic process;GO:0017001//antibiotic catabolic process;GO:0006950//response to stress;GO:0042737//drug catabolic process;…	K00430//peroxidase [EC:1.11.1.7]+ko01100//Metabolic pathways+ko01110//Biosynthesis of secondary metabolites+ko00940//Phenylpropanoid biosynthesis
LOC_Os07g34006	6.023	22.91	1.89393	4.2192e-26	GO:0031224//intrinsic component of membrane;GO:0016020//membrane;GO:0016021//integral component of membrane;GO:0005215//transporter activity;GO:0022857//transmembrane transporter activity;	K15283//solute carrier family 35, member E1
LOC_Os11g44430	0.7	2.726	1.89555	3.30954e-16	GO:0023052//signaling;GO:0051716//cellular response to stimulus;GO:0007154//cell communication;GO:0050789//regulation of biological process;GO:0050794//regulation of cellular process;GO:0007166//cell surface receptor signaling pathway;GO:0009987//cellular process;GO:0065007//biological regulation;GO:0007165//signal transduction;GO:0050896//response to stimulus;GO:0004674//protein serine/threonine…	K04733//interleukin-1 receptor-associated kinase 4 [EC:2.7.11.1]
LOC_Os01g11500	0	0.43	1.89773	0.0010077	GO:0016021//integral component of membrane;GO:0016020//membrane;GO:0031224//intrinsic component of membrane;	K19038//E3 ubiquitin-protein ligase ATL41 [EC:2.3.2.27]
LOC_Os07g48610	1.05	4.083	1.9124	7.28937e-22		K13172//serine/arginine repetitive matrix protein 2;K17987//next to BRCA1 gene 1 protein
LOC_Os01g42690	0.816	3.293	1.9124	4.95719e-13	GO:0016787//hydrolase activity;GO:0003824//catalytic activity;	K06130//lysophospholipase II [EC:3.1.1.5]+ko00564//Glycerophospholipid metabolism;K06130//lysophospholipase II [EC:3.1.1.5]+ko00564//Glycerophospholipid metabolism
LOC_Os02g48710	2.573	10.206	1.91421	2.52288e-16	GO:0006807//nitrogen compound metabolic process;GO:0044260//cellular macromolecule metabolic process;GO:1901135//carbohydrate derivative metabolic process;GO:0017144//drug metabolic process;GO:1901575//organic substance catabolic process;GO:0006032//chitin catabolic process;GO:0044036//cell wall macromolecule metabolic process;GO:0009057//macromolecule catabolic process;GO:0006022//aminoglycan me…	K20547//basic endochitinase B [EC:3.2.1.14]+ko04016//MAPK signaling pathway - plant+ko00520//Amino sugar and nucleotide sugar metabolism+ko01100//Metabolic pathways
LOC_Os07g46039	0.05	0.303	1.91455	7.46807e-05	GO:0031224//intrinsic component of membrane;GO:0016020//membrane;GO:0016021//integral component of membrane;
LOC_Os11g18730	0.02	0.176	1.91571	0.000601956	GO:0008152//metabolic process;GO:0071704//organic substance metabolic process;GO:0044238//primary metabolic process;GO:0005975//carbohydrate metabolic process;GO:0016787//hydrolase activity;GO:0003824//catalytic activity;GO:0004553//hydrolase activity, hydrolyzing O-glycosyl compounds;GO:0016798//hydrolase activity, acting on glycosyl bonds;	K15920//xylan 1,4-beta-xylosidase [EC:3.2.1.37]+ko00520//Amino sugar and nucleotide sugar metabolism+ko01100//Metabolic pathways
LOC_Os01g38650	0.013	0.306	1.91727	0.000886022
LOC_Os04g48350	0.116	0.706	1.91767	0.000136322	GO:0005634//nucleus;GO:0043229//intracellular organelle;GO:0005622//intracellular;GO:0043227//membrane-bounded organelle;GO:0043231//intracellular membrane-bounded organelle;GO:0043226//organelle;GO:0140110//transcription regulator activity;GO:0005488//binding;GO:0003677//DNA binding;GO:1901363//heterocyclic compound binding;GO:0097159//organic cyclic compound binding;GO:0003676//nucleic acid bin…	K09286//EREBP-like factor
LOC_Os10g37920	0	0.18	1.92103	0.000879367	GO:0031224//intrinsic component of membrane;GO:0016021//integral component of membrane;GO:0016020//membrane;GO:0005215//transporter activity;GO:0022804//active transmembrane transporter activity;GO:0015297//antiporter activity;GO:0022857//transmembrane transporter activity;GO:0015291//secondary active transmembrane transporter activity;	K03327//multidrug resistance protein, MATE family
LOC_Os10g29400	0.06	0.363	1.9236	0.000127566		K13528//mediator of RNA polymerase II transcription subunit 20;K02218//casein kinase 1 [EC:2.7.11.1];K05291//phosphatidylinositol glycan, class S+ko01100//Metabolic pathways+ko00563//Glycosylphosphatidylinositol (GPI)-anchor biosynthesis;K13484//5-hydroxyisourate hydrolase / 2-oxo-4-hydroxy-4-carboxy-5-ureidoimidazoline decarboxylase [EC:3.5.2.17 4.1.1.97]+ko00230//Purine metabolism+ko01100//Meta…
LOC_Os06g34870	0.016	0.373	1.92412	0.000845385	GO:0006508//proteolysis;GO:0044260//cellular macromolecule metabolic process;GO:1901565//organonitrogen compound catabolic process;GO:0044238//primary metabolic process;GO:0044248//cellular catabolic process;GO:0044267//cellular protein metabolic process;GO:0008152//metabolic process;GO:0009987//cellular process;GO:0009057//macromolecule catabolic process;GO:1901564//organonitrogen compound metab…	K10664//E3 ubiquitin-protein ligase ATL6/9/15/31/42/55 [EC:2.3.2.27]
LOC_Os01g72300	2.63	10.15	1.92454	2.967e-35	GO:0005576//extracellular region;GO:0046914//transition metal ion binding;GO:0046872//metal ion binding;GO:0043167//ion binding;GO:0045735//nutrient reservoir activity;GO:0043169//cation binding;GO:0030145//manganese ion binding;GO:0005488//binding;	K13172//serine/arginine repetitive matrix protein 2
LOC_Os05g01140	0.043	0.32	1.92595	0.000274492	GO:0006950//response to stress;GO:0009611//response to wounding;GO:0008152//metabolic process;GO:0065007//biological regulation;GO:0042445//hormone metabolic process;GO:0019752//carboxylic acid metabolic process;GO:0010817//regulation of hormone levels;GO:0065008//regulation of biological quality;GO:0043436//oxoacid metabolic process;GO:0006082//organic acid metabolic process;GO:0050896//response…	K08241//jasmonate O-methyltransferase [EC:2.1.1.141]+ko00592//alpha-Linolenic acid metabolism+ko01110//Biosynthesis of secondary metabolites
LOC_Os05g47840	0.803	3.19	1.92857	3.44084e-19	GO:0034754//cellular hormone metabolic process;GO:0071704//organic substance metabolic process;GO:0009691//cytokinin biosynthetic process;GO:0006399//tRNA metabolic process;GO:0008033//tRNA processing;GO:0065008//regulation of biological quality;GO:0044249//cellular biosynthetic process;GO:0006400//tRNA modification;GO:0006139//nucleobase-containing compound metabolic process;GO:0009987//cellular…	K10760//adenylate dimethylallyltransferase (cytokinin synthase) [EC:2.5.1.27 2.5.1.112]+ko00908//Zeatin biosynthesis+ko01100//Metabolic pathways+ko01110//Biosynthesis of secondary metabolites
LOC_Os03g38350	4.163	16.136	1.93315	1.47958e-39	GO:0016788//hydrolase activity, acting on ester bonds;GO:0003824//catalytic activity;GO:0016787//hydrolase activity;	K00679//phospholipid:diacylglycerol acyltransferase [EC:2.3.1.158]+ko01100//Metabolic pathways+ko00561//Glycerolipid metabolism;K14209//solute carrier family 36 (proton-coupled amino acid transporter);K10691//E3 ubiquitin-protein ligase UBR4 [EC:2.3.2.27];K01188//beta-glucosidase [EC:3.2.1.21]+ko01100//Metabolic pathways+ko00500//Starch and sucrose metabolism+ko01110//Biosynthesis of secondary me…
LOC_Os07g48760	0.056	0.366	1.93323	0.000178916	GO:0065007//biological regulation;GO:0051716//cellular response to stimulus;GO:0007165//signal transduction;GO:0050896//response to stimulus;GO:0050789//regulation of biological process;GO:0050794//regulation of cellular process;GO:0009987//cellular process;GO:0023052//signaling;GO:0007154//cell communication;GO:0032559//adenyl ribonucleotide binding;GO:0017076//purine nucleotide binding;GO:00167…	K07198//5'-AMP-activated protein kinase, catalytic alpha subunit [EC:2.7.11.11]
LOC_Os03g58790	2.293	8.8	1.93666	1.40607e-58	GO:0016020//membrane;GO:0031224//intrinsic component of membrane;GO:0016021//integral component of membrane;GO:0043167//ion binding;GO:0030554//adenyl nucleotide binding;GO:0043168//anion binding;GO:0032559//adenyl ribonucleotide binding;GO:0032555//purine ribonucleotide binding;GO:1901265//nucleoside phosphate binding;GO:0005524//ATP binding;GO:0000166//nucleotide binding;GO:0005488//binding;GO:…	K08900//mitochondrial chaperone BCS1
LOC_Os09g36700	0.74	3.05	1.93668	4.80585e-13	GO:0043170//macromolecule metabolic process;GO:0009056//catabolic process;GO:0044248//cellular catabolic process;GO:0034641//cellular nitrogen compound metabolic process;GO:1901360//organic cyclic compound metabolic process;GO:0090304//nucleic acid metabolic process;GO:0044237//cellular metabolic process;GO:0006401//RNA catabolic process;GO:0044265//cellular macromolecule catabolic process;GO:004…	K01166//ribonuclease T2 [EC:3.1.27.1]
LOC_Os11g38500	0.096	0.61	1.94987	0.000322544
LOC_Os12g36830	22.873	88.246	1.9545	2.3314e-229	GO:0043666//regulation of phosphoprotein phosphatase activity;GO:0050896//response to stimulus;GO:0006950//response to stress;GO:0065007//biological regulation;GO:0097305//response to alcohol;GO:0009719//response to endogenous stimulus;GO:0042221//response to chemical;GO:0032870//cellular response to hormone stimulus;GO:0071310//cellular response to organic substance;GO:0009737//response to absci…
LOC_Os09g27820	0.2	0.943	1.96539	1.51529e-06	GO:0048856//anatomical structure development;GO:0000003//reproduction;GO:0010154//fruit development;GO:0032501//multicellular organismal process;GO:0042446//hormone biosynthetic process;GO:0021700//developmental maturation;GO:0009692//ethylene metabolic process;GO:0009058//biosynthetic process;GO:0008152//metabolic process;GO:0061458//reproductive system development;GO:0009693//ethylene biosynthe…	K05933//aminocyclopropanecarboxylate oxidase [EC:1.14.17.4]+ko01100//Metabolic pathways+ko01110//Biosynthesis of secondary metabolites+ko00270//Cysteine and methionine metabolism
LOC_Os01g02010	0.09	0.526	1.96542	0.00013175		K02184//formin 2
LOC_Os11g02220	0	0.49	1.96611	0.000668126
LOC_Os05g50580	0.19	0.846	1.96622	3.09188e-07	GO:0044257//cellular protein catabolic process;GO:0044238//primary metabolic process;GO:0044267//cellular protein metabolic process;GO:0019538//protein metabolic process;GO:0071704//organic substance metabolic process;GO:0044248//cellular catabolic process;GO:0044265//cellular macromolecule catabolic process;GO:0030163//protein catabolic process;GO:1901565//organonitrogen compound catabolic proce…	K09645//vitellogenic carboxypeptidase-like protein [EC:3.4.16.-]
LOC_Os07g26150	2.82	12.343	1.9673	9.79508e-10	GO:0097159//organic cyclic compound binding;GO:0005488//binding;GO:0003676//nucleic acid binding;GO:0003677//DNA binding;GO:1901363//heterocyclic compound binding;	K15397//3-ketoacyl-CoA synthase [EC:2.3.1.199]+ko01100//Metabolic pathways+ko01110//Biosynthesis of secondary metabolites+ko00062//Fatty acid elongation
LOC_Os09g25490	0.103	0.493	1.96886	8.57005e-08	GO:0009059//macromolecule biosynthetic process;GO:0009250//glucan biosynthetic process;GO:0009058//biosynthetic process;GO:0044237//cellular metabolic process;GO:0071555//cell wall organization;GO:0030243//cellulose metabolic process;GO:0044085//cellular component biogenesis;GO:0006073//cellular glucan metabolic process;GO:1903047//mitotic cell cycle process;GO:0009832//plant-type cell wall bioge…	K10999//cellulose synthase A [EC:2.4.1.12]
LOC_Os08g17500	0.083	0.543	1.97572	7.68826e-05	GO:0016491//oxidoreductase activity;GO:0005488//binding;GO:0016614//oxidoreductase activity, acting on CH-OH group of donors;GO:0003824//catalytic activity;GO:0016616//oxidoreductase activity, acting on the CH-OH group of donors, NAD or NADP as acceptor;	K09753//cinnamoyl-CoA reductase [EC:1.2.1.44]+ko01100//Metabolic pathways+ko01110//Biosynthesis of secondary metabolites+ko00940//Phenylpropanoid biosynthesis
LOC_Os04g10010	0	0.256	1.97724	0.0006242	GO:0102960//momilactone-A synthase activity;GO:0003824//catalytic activity;GO:0016614//oxidoreductase activity, acting on CH-OH group of donors;GO:0016616//oxidoreductase activity, acting on the CH-OH group of donors, NAD or NADP as acceptor;GO:0016491//oxidoreductase activity;	K13070//momilactone-A synthase [EC:1.1.1.295]+ko00904//Diterpenoid biosynthesis+ko01110//Biosynthesis of secondary metabolites;K09841//xanthoxin dehydrogenase [EC:1.1.1.288]+ko00906//Carotenoid biosynthesis+ko01100//Metabolic pathways+ko01110//Biosynthesis of secondary metabolites
LOC_Os02g29210	1.126	4.55	1.98126	8.84426e-25		K19626//inversin;K09553//stress-induced-phosphoprotein 1;K19626//inversin;K06694//26S proteasome non-ATPase regulatory subunit 10;K19626//inversin;K19626//inversin;K09553//stress-induced-phosphoprotein 1
LOC_Os03g56930	9.49	37.373	1.9822	5.93066e-145		K01183//chitinase [EC:3.2.1.14]+ko00520//Amino sugar and nucleotide sugar metabolism+ko01100//Metabolic pathways
LOC_Os05g09740	0.046	0.466	1.98535	0.000338107	GO:0003824//catalytic activity;GO:0003993//acid phosphatase activity;GO:0016791//phosphatase activity;GO:0042578//phosphoric ester hydrolase activity;GO:0016787//hydrolase activity;GO:0016788//hydrolase activity, acting on ester bonds;	K20728//vegetative storage protein 2+ko04016//MAPK signaling pathway - plant
LOC_Os01g14410	4.493	17.97	1.99133	1.64617e-51	GO:0016020//membrane;GO:0009534//chloroplast thylakoid;GO:0031984//organelle subcompartment;GO:0009536//plastid;GO:0043229//intracellular organelle;GO:0031976//plastid thylakoid;GO:0042651//thylakoid membrane;GO:0009579//thylakoid;GO:0005737//cytoplasm;GO:0009535//chloroplast thylakoid membrane;GO:0034357//photosynthetic membrane;GO:0005622//intracellular;GO:0043231//intracellular membrane-bounde…	K22139//mitochondrial pyruvate carrier 2;K13171//serine/arginine repetitive matrix protein 1+ko03015//mRNA surveillance pathway+ko03013//RNA transport;K13172//serine/arginine repetitive matrix protein 2
LOC_Os03g14820	0.023	0.523	1.9916	0.000536992	GO:1903506//regulation of nucleic acid-templated transcription;GO:0051252//regulation of RNA metabolic process;GO:2000112//regulation of cellular macromolecule biosynthetic process;GO:0065007//biological regulation;GO:0019222//regulation of metabolic process;GO:0080090//regulation of primary metabolic process;GO:0031323//regulation of cellular metabolic process;GO:0010468//regulation of gene expr…
LOC_Os01g72910	0.926	4.126	1.99485	1.74838e-10		K20478//golgin subfamily B member 1
LOC_Os08g04230	0.01	0.246	1.99646	0.000518477		K04733//interleukin-1 receptor-associated kinase 4 [EC:2.7.11.1]
LOC_Os11g18080	0.076	0.633	1.99818	0.000230432
LOC_Os11g41770	0.026	0.306	2.00027	0.000416682	GO:0032196//transposition;GO:0009987//cellular process;	K10761//tRNA(His) guanylyltransferase [EC:2.7.7.79]
LOC_Os08g34320	0	0.13	2.00198	0.000535529	GO:0044085//cellular component biogenesis;GO:0007017//microtubule-based process;GO:0000226//microtubule cytoskeleton organization;GO:0007010//cytoskeleton organization;GO:0007051//spindle organization;GO:0007098//centrosome cycle;GO:0070925//organelle assembly;GO:0009987//cellular process;GO:0071840//cellular component organization or biogenesis;GO:0051225//spindle assembly;GO:0031023//microtubul…	K13171//serine/arginine repetitive matrix protein 1+ko03015//mRNA surveillance pathway+ko03013//RNA transport
LOC_Os05g37320	0	0.12	2.00872	0.000513376	GO:0043167//ion binding;GO:1901363//heterocyclic compound binding;GO:0043169//cation binding;GO:0097159//organic cyclic compound binding;GO:0003676//nucleic acid binding;GO:0008270//zinc ion binding;GO:0046914//transition metal ion binding;GO:0005488//binding;GO:0046872//metal ion binding;	K17604//zinc finger SWIM domain-containing protein 3
LOC_Os05g09724	0.093	0.653	2.01281	9.01762e-05	GO:0016788//hydrolase activity, acting on ester bonds;GO:0003824//catalytic activity;GO:0003993//acid phosphatase activity;GO:0016787//hydrolase activity;GO:0042578//phosphoric ester hydrolase activity;GO:0016791//phosphatase activity;	K20728//vegetative storage protein 2+ko04016//MAPK signaling pathway - plant
LOC_Os11g15624	0.67	2.85	2.0186	5.71732e-10
LOC_Os01g32460	2.846	11.85	2.0193	1.9304e-29	GO:0032101//regulation of response to external stimulus;GO:0050896//response to stimulus;GO:0002682//regulation of immune system process;GO:0065007//biological regulation;GO:0006950//response to stress;GO:0045088//regulation of innate immune response;GO:0010112//regulation of systemic acquired resistance;GO:0043900//regulation of multi-organism process;GO:0048583//regulation of response to stimul…	K04730//interleukin-1 receptor-associated kinase 1 [EC:2.7.11.1];K04733//interleukin-1 receptor-associated kinase 4 [EC:2.7.11.1]
LOC_Os02g46780	0.126	0.703	2.0284	2.36724e-06	GO:0032502//developmental process;GO:0030154//cell differentiation;GO:0048869//cellular developmental process;GO:0009987//cellular process;GO:0043226//organelle;GO:0005634//nucleus;GO:0005622//intracellular;GO:0043227//membrane-bounded organelle;GO:0043231//intracellular membrane-bounded organelle;GO:0043229//intracellular organelle;GO:0097159//organic cyclic compound binding;GO:0001067//regulato…	K09422//transcription factor MYB, plant
LOC_Os04g44150	0.073	0.533	2.03503	7.59344e-05	GO:0055088//lipid homeostasis;GO:0044282//small molecule catabolic process;GO:0016054//organic acid catabolic process;GO:0016115//terpenoid catabolic process;GO:0010336//gibberellic acid homeostasis;GO:0016101//diterpenoid metabolic process;GO:0009056//catabolic process;GO:0050801//ion homeostasis;GO:0009987//cellular process;GO:0006082//organic acid metabolic process;GO:0008300//isoprenoid catab…	K04125//gibberellin 2beta-dioxygenase [EC:1.14.11.13]+ko00904//Diterpenoid biosynthesis+ko01110//Biosynthesis of secondary metabolites
LOC_Os04g33370	0.02	0.23	2.03548	0.000309618	GO:0031224//intrinsic component of membrane;GO:0016020//membrane;GO:0016021//integral component of membrane;GO:0004497//monooxygenase activity;GO:0016491//oxidoreductase activity;GO:1901363//heterocyclic compound binding;GO:0046906//tetrapyrrole binding;GO:0043169//cation binding;GO:0020037//heme binding;GO:0003824//catalytic activity;GO:0097159//organic cyclic compound binding;GO:0016709//oxidor…	K21995//unsaturated fatty acid epoxidase [EC:1.14.-.-]
LOC_Os10g31120	0	0.346	2.03658	0.000429233		K20368//protein cornichon;K03139//transcription initiation factor TFIIF subunit beta [EC:3.6.4.12]+ko03022//Basal transcription factors;K00799//glutathione S-transferase [EC:2.5.1.18]+ko00480//Glutathione metabolism
LOC_Os03g38800	0.173	0.866	2.05297	5.74257e-08	GO:0000166//nucleotide binding;GO:0043167//ion binding;GO:0032553//ribonucleotide binding;GO:0097159//organic cyclic compound binding;GO:0043168//anion binding;GO:0036094//small molecule binding;GO:0097367//carbohydrate derivative binding;GO:1901363//heterocyclic compound binding;GO:1901265//nucleoside phosphate binding;GO:0035639//purine ribonucleoside triphosphate binding;GO:0032559//adenyl rib…	K08900//mitochondrial chaperone BCS1
LOC_Os10g35460	1.673	7.11	2.05768	3.91182e-38	GO:0071840//cellular component organization or biogenesis;GO:0009059//macromolecule biosynthetic process;GO:0071669//plant-type cell wall organization or biogenesis;GO:0044036//cell wall macromolecule metabolic process;GO:0051274//beta-glucan biosynthetic process;GO:0008152//metabolic process;GO:0044260//cellular macromolecule metabolic process;GO:0009832//plant-type cell wall biogenesis;GO:00226…	K17964//leucine-rich PPR motif-containing protein, mitochondrial
LOC_Os01g11620	0.27	1.346	2.05827	8.13432e-09	GO:0016788//hydrolase activity, acting on ester bonds;GO:0016787//hydrolase activity;GO:0003824//catalytic activity;	K17987//next to BRCA1 gene 1 protein;K14306//nuclear pore complex protein Nup62+ko03013//RNA transport;K17987//next to BRCA1 gene 1 protein;K14306//nuclear pore complex protein Nup62+ko03013//RNA transport
LOC_Os03g26930	1.566	6.643	2.05829	4.39337e-41	GO:0044265//cellular macromolecule catabolic process;GO:0009056//catabolic process;GO:0008152//metabolic process;GO:1901564//organonitrogen compound metabolic process;GO:1901575//organic substance catabolic process;GO:0071704//organic substance metabolic process;GO:0044237//cellular metabolic process;GO:0009987//cellular process;GO:0044267//cellular protein metabolic process;GO:0006508//proteolys…	K16297//serine carboxypeptidase-like clade II [EC:3.4.16.-]
LOC_Os11g38010	0.026	0.29	2.06269	0.000181431		K21596//calmodulin-binding transcription activator;K10393//kinesin family member 2/24
LOC_Os10g31330	16.953	70.443	2.06305	6.99114e-84	GO:0071555//cell wall organization;GO:0071554//cell wall organization or biogenesis;GO:0045229//external encapsulating structure organization;GO:0071840//cellular component organization or biogenesis;GO:0009987//cellular process;GO:0016043//cellular component organization;GO:0005618//cell wall;GO:0071944//cell periphery;GO:0030312//external encapsulating structure;GO:0005576//extracellular region;	K12121//phytochrome B+ko04712//Circadian rhythm - plant;K14709//solute carrier family 39 (zinc transporter), member 1/2/3;K12121//phytochrome B+ko04712//Circadian rhythm - plant;K12121//phytochrome B+ko04712//Circadian rhythm - plant;K12121//phytochrome B+ko04712//Circadian rhythm - plant;K02184//formin 2;K12121//phytochrome B+ko04712//Circadian rhythm - plant
LOC_Os01g25470	0.073	1.013	2.07033	0.000239249	GO:0016020//membrane;GO:0031224//intrinsic component of membrane;GO:0016021//integral component of membrane;GO:0050660//flavin adenine dinucleotide binding;GO:0004499//N,N-dimethylaniline monooxygenase activity;GO:0036094//small molecule binding;GO:0003824//catalytic activity;GO:0016491//oxidoreductase activity;GO:1901363//heterocyclic compound binding;GO:0043168//anion binding;GO:0016705//oxidor…	K11816//indole-3-pyruvate monooxygenase [EC:1.14.13.168]+ko00380//Tryptophan metabolism+ko01100//Metabolic pathways
LOC_Os10g40710	0.313	1.596	2.07282	9.08337e-09	GO:0071555//cell wall organization;GO:0071840//cellular component organization or biogenesis;GO:0044703//multi-organism reproductive process;GO:0009987//cellular process;GO:0045229//external encapsulating structure organization;GO:0022414//reproductive process;GO:0000003//reproduction;GO:0019953//sexual reproduction;GO:0051704//multi-organism process;GO:0071554//cell wall organization or biogenes…	K20628//expansin
LOC_Os01g63380	0.193	0.943	2.07524	2.6706e-08	GO:0065007//biological regulation;GO:0050794//regulation of cellular process;GO:0080090//regulation of primary metabolic process;GO:0006355//regulation of transcription, DNA-templated;GO:0010468//regulation of gene expression;GO:0051171//regulation of nitrogen compound metabolic process;GO:0051252//regulation of RNA metabolic process;GO:0031326//regulation of cellular biosynthetic process;GO:2001…	K17604//zinc finger SWIM domain-containing protein 3
LOC_Os12g10900	0	0.07	2.07801	0.000327669	GO:0006974//cellular response to DNA damage stimulus;GO:0046483//heterocycle metabolic process;GO:0044238//primary metabolic process;GO:0006139//nucleobase-containing compound metabolic process;GO:0006259//DNA metabolic process;GO:0044237//cellular metabolic process;GO:0006725//cellular aromatic compound metabolic process;GO:0006281//DNA repair;GO:0044260//cellular macromolecule metabolic process…	K17545//serine/threonine-protein kinase ULK4 [EC:2.7.11.1];K06228//fused [EC:2.7.11.1];K20093//DNA excision repair protein ERCC-6-like [EC:3.6.4.12];K12447//UDP-sugar pyrophosphorylase [EC:2.7.7.64]+ko00520//Amino sugar and nucleotide sugar metabolism+ko00040//Pentose and glucuronate interconversions+ko01100//Metabolic pathways+ko00052//Galactose metabolism+ko00053//Ascorbate and aldarate metabol…
LOC_Os01g04050	5.333	22.603	2.08161	5.91599e-60	GO:0005576//extracellular region;GO:0061134//peptidase regulator activity;GO:0140096//catalytic activity, acting on a protein;GO:0004867//serine-type endopeptidase inhibitor activity;GO:0030234//enzyme regulator activity;GO:0003824//catalytic activity;GO:0016787//hydrolase activity;GO:0030414//peptidase inhibitor activity;GO:0061135//endopeptidase regulator activity;GO:0004857//enzyme inhibitor a…	K08770//ubiquitin C
LOC_Os09g27350	0.006	0.143	2.08232	0.00028497	GO:0000166//nucleotide binding;GO:0032553//ribonucleotide binding;GO:0016772//transferase activity, transferring phosphorus-containing groups;GO:0016773//phosphotransferase activity, alcohol group as acceptor;GO:0032555//purine ribonucleotide binding;GO:0036094//small molecule binding;GO:0035639//purine ribonucleoside triphosphate binding;GO:0043167//ion binding;GO:0017076//purine nucleotide bind…	K08818//cell division cycle 2-like [EC:2.7.11.22]
LOC_Os06g15230	0.466	3.493	2.08625	0.000101399	GO:0044260//cellular macromolecule metabolic process;GO:0006807//nitrogen compound metabolic process;GO:0046483//heterocycle metabolic process;GO:0071704//organic substance metabolic process;GO:0006259//DNA metabolic process;GO:0008152//metabolic process;GO:0090304//nucleic acid metabolic process;GO:0044237//cellular metabolic process;GO:0044238//primary metabolic process;GO:1901360//organic cycl…
LOC_Os05g11820	0.113	0.59	2.10293	9.32728e-07	GO:0016020//membrane;GO:0016021//integral component of membrane;GO:0031224//intrinsic component of membrane;	K02218//casein kinase 1 [EC:2.7.11.1];K05291//phosphatidylinositol glycan, class S+ko01100//Metabolic pathways+ko00563//Glycosylphosphatidylinositol (GPI)-anchor biosynthesis;K00430//peroxidase [EC:1.11.1.7]+ko01100//Metabolic pathways+ko01110//Biosynthesis of secondary metabolites+ko00940//Phenylpropanoid biosynthesis;K01247//DNA-3-methyladenine glycosylase II [EC:3.2.2.21]+ko03410//Base excisio…
LOC_Os01g19020	2.006	8.813	2.10833	1.53706e-43	GO:0009987//cellular process;GO:0008152//metabolic process;GO:0044248//cellular catabolic process;GO:0016999//antibiotic metabolic process;GO:0072593//reactive oxygen species metabolic process;GO:0042744//hydrogen peroxide catabolic process;GO:0006979//response to oxidative stress;GO:0017144//drug metabolic process;GO:0017001//antibiotic catabolic process;GO:0006950//response to stress;GO:0009056…	K00430//peroxidase [EC:1.11.1.7]+ko01100//Metabolic pathways+ko01110//Biosynthesis of secondary metabolites+ko00940//Phenylpropanoid biosynthesis
LOC_Os01g02940	0.183	0.9	2.11043	8.19553e-11	GO:0016021//integral component of membrane;GO:0031224//intrinsic component of membrane;GO:0016020//membrane;GO:0016757//transferase activity, transferring glycosyl groups;GO:0003824//catalytic activity;GO:0016740//transferase activity;	K18207//protein O-mannose beta-1,4-N-acetylglucosaminyltransferase [EC:2.4.1.312]+ko00515//Mannose type O-glycan biosynthesis+ko01100//Metabolic pathways;K18134//EGF domain-specific O-GlcNAc transferase [EC:2.4.1.255]+ko00514//Other types of O-glycan biosynthesis;K18207//protein O-mannose beta-1,4-N-acetylglucosaminyltransferase [EC:2.4.1.312]+ko00515//Mannose type O-glycan biosynthesis+ko01100//…
LOC_Os01g37750	1.48	6.6	2.11122	3.12595e-24		K00799//glutathione S-transferase [EC:2.5.1.18]+ko00480//Glutathione metabolism
LOC_Os11g17954	0.04	0.393	2.11656	7.81381e-05		K20368//protein cornichon;K03139//transcription initiation factor TFIIF subunit beta [EC:3.6.4.12]+ko03022//Basal transcription factors;K04706//E3 SUMO-protein ligase PIAS1 [EC:2.3.2.-]+ko04120//Ubiquitin mediated proteolysis
LOC_Os03g63620	0	0.346	2.12402	0.000240968	GO:0016021//integral component of membrane;GO:0031224//intrinsic component of membrane;GO:0016020//membrane;	K17987//next to BRCA1 gene 1 protein
LOC_Os11g40850	4.753	22.6	2.1372	2.67819e-16
LOC_Os11g44340	0.046	0.36	2.14105	1.29356e-05	GO:0010337//regulation of salicylic acid metabolic process;GO:0031326//regulation of cellular biosynthetic process;GO:0050789//regulation of biological process;GO:0050794//regulation of cellular process;GO:0065008//regulation of biological quality;GO:0032350//regulation of hormone metabolic process;GO:0080142//regulation of salicylic acid biosynthetic process;GO:0019222//regulation of metabolic p…	K02184//formin 2;K04733//interleukin-1 receptor-associated kinase 4 [EC:2.7.11.1]
LOC_Os10g41330	0.993	4.646	2.14121	8.20619e-20	GO:0031224//intrinsic component of membrane;GO:0043226//organelle;GO:0043229//intracellular organelle;GO:0016021//integral component of membrane;GO:0005634//nucleus;GO:0016020//membrane;GO:0043227//membrane-bounded organelle;GO:0043231//intracellular membrane-bounded organelle;GO:0005622//intracellular;GO:0097159//organic cyclic compound binding;GO:0003700//DNA-binding transcription factor activi…	K09286//EREBP-like factor;K09286//EREBP-like factor
LOC_Os12g02160	0.046	0.693	2.14323	0.000135983		K04733//interleukin-1 receptor-associated kinase 4 [EC:2.7.11.1]
LOC_Os04g54810	0.093	0.51	2.14527	7.12361e-08	GO:0044260//cellular macromolecule metabolic process;GO:0009057//macromolecule catabolic process;GO:0005976//polysaccharide metabolic process;GO:0000272//polysaccharide catabolic process;GO:0044237//cellular metabolic process;GO:0031221//arabinan metabolic process;GO:0008152//metabolic process;GO:0005975//carbohydrate metabolic process;GO:0031222//arabinan catabolic process;GO:0016052//carbohydra…	K15920//xylan 1,4-beta-xylosidase [EC:3.2.1.37]+ko00520//Amino sugar and nucleotide sugar metabolism+ko01100//Metabolic pathways
LOC_Os04g34570	0.063	0.466	2.15835	1.57822e-05		K22020//mucin-19
LOC_Os05g03960	0.676	4.73	2.16194	5.61928e-06
LOC_Os06g06950	0.04	0.42	2.16493	4.75737e-05		K13172//serine/arginine repetitive matrix protein 2
LOC_Os10g39680	2.936	13.393	2.16576	1.71713e-49	GO:0005976//polysaccharide metabolic process;GO:1901575//organic substance catabolic process;GO:0046348//amino sugar catabolic process;GO:0006026//aminoglycan catabolic process;GO:0042737//drug catabolic process;GO:0044036//cell wall macromolecule metabolic process;GO:1901136//carbohydrate derivative catabolic process;GO:0071704//organic substance metabolic process;GO:0006030//chitin metabolic pr…	K20547//basic endochitinase B [EC:3.2.1.14]+ko04016//MAPK signaling pathway - plant+ko00520//Amino sugar and nucleotide sugar metabolism+ko01100//Metabolic pathways
LOC_Os01g28030	0.716	3.476	2.16855	3.72004e-17	GO:0044248//cellular catabolic process;GO:0017144//drug metabolic process;GO:0016999//antibiotic metabolic process;GO:0072593//reactive oxygen species metabolic process;GO:0017001//antibiotic catabolic process;GO:0050896//response to stimulus;GO:0006979//response to oxidative stress;GO:0009987//cellular process;GO:0042737//drug catabolic process;GO:0044237//cellular metabolic process;GO:0008152//…	K00430//peroxidase [EC:1.11.1.7]+ko01100//Metabolic pathways+ko01110//Biosynthesis of secondary metabolites+ko00940//Phenylpropanoid biosynthesis
LOC_Os06g06250	1.023	4.776	2.17031	6.09702e-29	GO:0003824//catalytic activity;GO:0016787//hydrolase activity;GO:0016788//hydrolase activity, acting on ester bonds;	K17987//next to BRCA1 gene 1 protein;K17987//next to BRCA1 gene 1 protein;K14306//nuclear pore complex protein Nup62+ko03013//RNA transport
LOC_Os01g60640	0.47	2.226	2.17058	1.04987e-16	GO:0043229//intracellular organelle;GO:0005622//intracellular;GO:0043227//membrane-bounded organelle;GO:0005634//nucleus;GO:0043226//organelle;GO:0043231//intracellular membrane-bounded organelle;GO:0003676//nucleic acid binding;GO:0003677//DNA binding;GO:0005488//binding;GO:1901363//heterocyclic compound binding;GO:0003700//DNA-binding transcription factor activity;GO:0043565//sequence-specific …	K13459//disease resistance protein RPS2+ko04626//Plant-pathogen interaction;K13425//WRKY transcription factor 22+ko04016//MAPK signaling pathway - plant+ko04626//Plant-pathogen interaction;K16225//probable WRKY transcription factor 52+ko04626//Plant-pathogen interaction;K14325//RNA-binding protein with serine-rich domain 1+ko03015//mRNA surveillance pathway+ko03013//RNA transport
LOC_Os11g07290	0.02	0.546	2.1728	0.0001459
LOC_Os05g07190	0	0.1	2.17892	0.000165114	GO:0015074//DNA integration;GO:0090304//nucleic acid metabolic process;GO:0046483//heterocycle metabolic process;GO:0006259//DNA metabolic process;GO:0043170//macromolecule metabolic process;GO:0044237//cellular metabolic process;GO:0009987//cellular process;GO:0044260//cellular macromolecule metabolic process;GO:0006725//cellular aromatic compound metabolic process;GO:0006807//nitrogen compound …	K03006//DNA-directed RNA polymerase II subunit RPB1 [EC:2.7.7.6]+ko03020//RNA polymerase;K22686//pro-apoptotic serine protease NMA111 [EC:3.4.21.-];K03549//KUP system potassium uptake protein;K12447//UDP-sugar pyrophosphorylase [EC:2.7.7.64]+ko00520//Amino sugar and nucleotide sugar metabolism+ko00040//Pentose and glucuronate interconversions+ko01100//Metabolic pathways+ko00052//Galactose metabol…
LOC_Os12g12190	0	0.14	2.17956	0.000164042	GO:0005488//binding;GO:1901363//heterocyclic compound binding;GO:0097159//organic cyclic compound binding;GO:0003676//nucleic acid binding;	K14948//polypyrimidine tract-binding protein 2
LOC_Os07g45060	0.05	0.586	2.18436	6.72191e-05		K20606//mitogen-activated protein kinase kinase kinase ANP1 [EC:2.7.11.25]+ko04016//MAPK signaling pathway - plant
LOC_Os01g18250	0.023	0.623	2.18917	0.000127505		K02184//formin 2
LOC_Os02g46680	0	0.086	2.19483	0.000147526	GO:0016020//membrane;GO:0031224//intrinsic component of membrane;GO:0016021//integral component of membrane;GO:0016787//hydrolase activity;GO:0097159//organic cyclic compound binding;GO:1901265//nucleoside phosphate binding;GO:0032553//ribonucleotide binding;GO:0097367//carbohydrate derivative binding;GO:0043167//ion binding;GO:1901363//heterocyclic compound binding;GO:0036094//small molecule bin…	K05658//ATP-binding cassette, subfamily B (MDR/TAP), member 1 [EC:7.6.2.2]+ko02010//ABC transporters
LOC_Os03g46070	2.746	12.973	2.20473	7.32618e-42		K04733//interleukin-1 receptor-associated kinase 4 [EC:2.7.11.1]
LOC_Os06g38710	0.106	1.686	2.20702	7.76908e-05
LOC_Os01g60590	0	0.376	2.21211	0.000130334		K03139//transcription initiation factor TFIIF subunit beta [EC:3.6.4.12]+ko03022//Basal transcription factors
LOC_Os11g04010	0.093	0.663	2.21748	2.00385e-06		K22684//metacaspase-1 [EC:3.4.22.-]
LOC_Os07g30760	0.02	0.283	2.21775	0.000102846	GO:0043229//intracellular organelle;GO:0043227//membrane-bounded organelle;GO:0005622//intracellular;GO:0043231//intracellular membrane-bounded organelle;GO:0043226//organelle;GO:0016758//transferase activity, transferring hexosyl groups;GO:0016740//transferase activity;GO:0016757//transferase activity, transferring glycosyl groups;GO:0003824//catalytic activity;GO:0008194//UDP-glycosyltransferas…	K13493//cytokinin-N-glucosyltransferase [EC:2.4.1.-]+ko00908//Zeatin biosynthesis+ko01110//Biosynthesis of secondary metabolites;K13030//cyanohydrin beta-glucosyltransferase [EC:2.4.1.85]+ko01110//Biosynthesis of secondary metabolites+ko00460//Cyanoamino acid metabolism;K22706//(R)-mandelonitrile beta-glucosyltransferase [EC:2.4.1.354]+ko00460//Cyanoamino acid metabolism
LOC_Os03g55290	0.233	1.663	2.22383	1.71113e-06		K03860//phosphatidylinositol glycan, class Q+ko01100//Metabolic pathways+ko00563//Glycosylphosphatidylinositol (GPI)-anchor biosynthesis;K20887//xyloglucan glycosyltransferase 4 [EC:2.4.1.-]
LOC_Os09g07350	0.26	1.433	2.23317	1.16495e-11	GO:0005886//plasma membrane;GO:0046658//anchored component of plasma membrane;GO:0071944//cell periphery;GO:0031226//intrinsic component of plasma membrane;GO:0031225//anchored component of membrane;GO:0016020//membrane;GO:0031224//intrinsic component of membrane;	K14709//solute carrier family 39 (zinc transporter), member 1/2/3
LOC_Os01g64949	2.41	11.756	2.23879	2.06064e-23	GO:0065007//biological regulation;GO:0031323//regulation of cellular metabolic process;GO:0019219//regulation of nucleobase-containing compound metabolic process;GO:0051252//regulation of RNA metabolic process;GO:0060255//regulation of macromolecule metabolic process;GO:0051171//regulation of nitrogen compound metabolic process;GO:0010468//regulation of gene expression;GO:0009889//regulation of b…	K17604//zinc finger SWIM domain-containing protein 3
LOC_Os04g59440	12.123	57.123	2.24202	5.66177e-205	GO:0043226//organelle;GO:0043227//membrane-bounded organelle;GO:0043231//intracellular membrane-bounded organelle;GO:0009507//chloroplast;GO:0043229//intracellular organelle;GO:0005622//intracellular;GO:0016021//integral component of membrane;GO:0031224//intrinsic component of membrane;GO:0005737//cytoplasm;GO:0009536//plastid;GO:0016020//membrane;	K03542//photosystem II 22kDa protein+ko01100//Metabolic pathways+ko00195//Photosynthesis
LOC_Os04g56910	0.29	1.556	2.25223	7.05028e-14	GO:0016747//transferase activity, transferring acyl groups other than amino-acyl groups;GO:0016746//transferase activity, transferring acyl groups;GO:0003824//catalytic activity;GO:0050734//hydroxycinnamoyltransferase activity;GO:0016740//transferase activity;	K13065//shikimate O-hydroxycinnamoyltransferase [EC:2.3.1.133]+ko01100//Metabolic pathways+ko01110//Biosynthesis of secondary metabolites+ko00940//Phenylpropanoid biosynthesis+ko00941//Flavonoid biosynthesis+ko00945//Stilbenoid, diarylheptanoid and gingerol biosynthesis
LOC_Os07g01904	19.12	93.916	2.27028	0	GO:0031224//intrinsic component of membrane;GO:0016021//integral component of membrane;GO:0016020//membrane;
LOC_Os06g15430	0.016	0.46	2.27602	6.38939e-05
LOC_Os05g25770	8.386	40.54	2.27639	1.21349e-216	GO:0043231//intracellular membrane-bounded organelle;GO:0043226//organelle;GO:0043229//intracellular organelle;GO:0043227//membrane-bounded organelle;GO:0005622//intracellular;GO:0005634//nucleus;GO:0003677//DNA binding;GO:0140110//transcription regulator activity;GO:0043565//sequence-specific DNA binding;GO:0097159//organic cyclic compound binding;GO:0003700//DNA-binding transcription factor act…	K13459//disease resistance protein RPS2+ko04626//Plant-pathogen interaction;K16225//probable WRKY transcription factor 52+ko04626//Plant-pathogen interaction;K13172//serine/arginine repetitive matrix protein 2
LOC_Os08g03200	0	0.076	2.27827	8.02359e-05	GO:0046483//heterocycle metabolic process;GO:0044237//cellular metabolic process;GO:0006139//nucleobase-containing compound metabolic process;GO:0006259//DNA metabolic process;GO:0008152//metabolic process;GO:1901360//organic cyclic compound metabolic process;GO:0006807//nitrogen compound metabolic process;GO:0034641//cellular nitrogen compound metabolic process;GO:0006725//cellular aromatic comp…	K04733//interleukin-1 receptor-associated kinase 4 [EC:2.7.11.1];K04730//interleukin-1 receptor-associated kinase 1 [EC:2.7.11.1]
LOC_Os05g27590	0.02	0.596	2.28606	5.85097e-05	GO:0016021//integral component of membrane;GO:0016020//membrane;GO:0031224//intrinsic component of membrane;	K20547//basic endochitinase B [EC:3.2.1.14]+ko04016//MAPK signaling pathway - plant+ko00520//Amino sugar and nucleotide sugar metabolism+ko01100//Metabolic pathways;K02184//formin 2
LOC_Os12g14480	0.063	0.68	2.28686	1.42098e-05	GO:0000166//nucleotide binding;GO:0043168//anion binding;GO:0097367//carbohydrate derivative binding;GO:0016301//kinase activity;GO:0030554//adenyl nucleotide binding;GO:0017076//purine nucleotide binding;GO:0004672//protein kinase activity;GO:1901363//heterocyclic compound binding;GO:0032553//ribonucleotide binding;GO:0016772//transferase activity, transferring phosphorus-containing groups;GO:19…	K04733//interleukin-1 receptor-associated kinase 4 [EC:2.7.11.1]
LOC_Os05g25800	0.023	0.296	2.29015	2.30266e-05	GO:0006259//DNA metabolic process;GO:1901360//organic cyclic compound metabolic process;GO:0044238//primary metabolic process;GO:0071704//organic substance metabolic process;GO:0046483//heterocycle metabolic process;GO:0006310//DNA recombination;GO:0044237//cellular metabolic process;GO:0006725//cellular aromatic compound metabolic process;GO:0009987//cellular process;GO:0032196//transposition;GO…	K10955//mucin-2
LOC_Os07g49370	0	0.246	2.30047	6.81227e-05	GO:0010413//glucuronoxylan metabolic process;GO:0005975//carbohydrate metabolic process;GO:0016051//carbohydrate biosynthetic process;GO:0009059//macromolecule biosynthetic process;GO:0044264//cellular polysaccharide metabolic process;GO:0043170//macromolecule metabolic process;GO:0044249//cellular biosynthetic process;GO:0010417//glucuronoxylan biosynthetic process;GO:0070589//cellular component…	K20869//putative beta-1,4-xylosyltransferase IRX9 [EC:2.4.2.-]
LOC_Os05g47960	0.256	1.76	2.30221	7.31265e-08		K00430//peroxidase [EC:1.11.1.7]+ko01100//Metabolic pathways+ko01110//Biosynthesis of secondary metabolites+ko00940//Phenylpropanoid biosynthesis
LOC_Os11g44750	0.13	0.693	2.30314	2.12854e-23	GO:0050794//regulation of cellular process;GO:0065007//biological regulation;GO:0007166//cell surface receptor signaling pathway;GO:0051716//cellular response to stimulus;GO:0009987//cellular process;GO:0007165//signal transduction;GO:0023052//signaling;GO:0050789//regulation of biological process;GO:0050896//response to stimulus;GO:0007154//cell communication;GO:0032559//adenyl ribonucleotide bi…	K04733//interleukin-1 receptor-associated kinase 4 [EC:2.7.11.1];K18195//rhamnogalacturonan endolyase [EC:4.2.2.23];K13343//peroxin-14+ko04146//Peroxisome;K22804//structural maintenance of chromosomes protein 6
LOC_Os02g43370	0.383	1.933	2.30652	1.78715e-24	GO:0022414//reproductive process;GO:0048856//anatomical structure development;GO:0010035//response to inorganic substance;GO:0061458//reproductive system development;GO:0032502//developmental process;GO:0003006//developmental process involved in reproduction;GO:0048608//reproductive structure development;GO:0051179//localization;GO:0010154//fruit development;GO:0009791//post-embryonic development…	K15363//fanconi-associated nuclease 1 [EC:3.1.21.- 3.1.4.1];K04730//interleukin-1 receptor-associated kinase 1 [EC:2.7.11.1];K05747//Wiskott-Aldrich syndrome protein+ko04144//Endocytosis;K15363//fanconi-associated nuclease 1 [EC:3.1.21.- 3.1.4.1];K04730//interleukin-1 receptor-associated kinase 1 [EC:2.7.11.1];K05747//Wiskott-Aldrich syndrome protein+ko04144//Endocytosis
LOC_Os01g06852	0.056	0.48	2.33237	2.39956e-06	GO:0080090//regulation of primary metabolic process;GO:0051171//regulation of nitrogen compound metabolic process;GO:0065007//biological regulation;GO:0019219//regulation of nucleobase-containing compound metabolic process;GO:0050794//regulation of cellular process;GO:0010556//regulation of macromolecule biosynthetic process;GO:0031323//regulation of cellular metabolic process;GO:2001141//regulat…	K17604//zinc finger SWIM domain-containing protein 3
LOC_Os10g30410	0.826	4.34	2.33736	3.35902e-31	GO:0016020//membrane;GO:0046906//tetrapyrrole binding;GO:0016709//oxidoreductase activity, acting on paired donors, with incorporation or reduction of molecular oxygen, NAD(P)H as one donor, and incorporation of one atom of oxygen;GO:0046914//transition metal ion binding;GO:0016705//oxidoreductase activity, acting on paired donors, with incorporation or reduction of molecular oxygen;GO:0043169//c…	K16083//ent-isokaurene hydroxylase [EC:1.14.14.76]+ko00904//Diterpenoid biosynthesis+ko01110//Biosynthesis of secondary metabolites;K21291//ent-cassadiene hydroxylase [EC:1.14.14.69]+ko00904//Diterpenoid biosynthesis+ko01110//Biosynthesis of secondary metabolites;K00512//steroid 17alpha-monooxygenase / 17alpha-hydroxyprogesterone deacetylase [EC:1.14.14.19 1.14.14.32]+ko01100//Metabolic pathways
LOC_Os12g38860	0.4	2.18	2.35202	8.64282e-25	GO:0006807//nitrogen compound metabolic process;GO:0036211//protein modification process;GO:0071704//organic substance metabolic process;GO:1901564//organonitrogen compound metabolic process;GO:0044237//cellular metabolic process;GO:0043412//macromolecule modification;GO:0009987//cellular process;GO:0016310//phosphorylation;GO:0006464//cellular protein modification process;GO:0044267//cellular pr…	K08819//cyclin-dependent kinase 12/13 [EC:2.7.11.22 2.7.11.23]
LOC_Os01g41420	0.353	2.003	2.35865	6.14505e-17	GO:0015849//organic acid transport;GO:1903825//organic acid transmembrane transport;GO:0051234//establishment of localization;GO:0071702//organic substance transport;GO:1905039//carboxylic acid transmembrane transport;GO:0046942//carboxylic acid transport;GO:0006811//ion transport;GO:0006820//anion transport;GO:0071705//nitrogen compound transport;GO:0055085//transmembrane transport;GO:0098656//a…	K15015//solute carrier family 32 (vesicular inhibitory amino acid transporter)
LOC_Os12g05440	0.15	0.973	2.35953	2.25028e-08	GO:0016021//integral component of membrane;GO:0031224//intrinsic component of membrane;GO:0016020//membrane;GO:0003824//catalytic activity;GO:0097159//organic cyclic compound binding;GO:0005506//iron ion binding;GO:0043167//ion binding;GO:0046906//tetrapyrrole binding;GO:0043169//cation binding;GO:1901363//heterocyclic compound binding;GO:0020037//heme binding;GO:0016705//oxidoreductase activity,…	K20624//12-hydroxyjasmonoyl-L-amino acid 12-hydroxylase / fatty acid hydroxylase [EC:1.14.14.49]
LOC_Os12g20060	0	0.123	2.36255	4.21668e-05	GO:0044260//cellular macromolecule metabolic process;GO:0006807//nitrogen compound metabolic process;GO:0006259//DNA metabolic process;GO:1901360//organic cyclic compound metabolic process;GO:0090304//nucleic acid metabolic process;GO:0009987//cellular process;GO:0008152//metabolic process;GO:0044237//cellular metabolic process;GO:0046483//heterocycle metabolic process;GO:0071704//organic substan…	K04125//gibberellin 2beta-dioxygenase [EC:1.14.11.13]+ko00904//Diterpenoid biosynthesis+ko01110//Biosynthesis of secondary metabolites;K12396//AP-3 complex subunit delta;K19525//vacuolar protein sorting-associated protein 13A/C;K09338//homeobox-leucine zipper protein;K16196//eukaryotic translation initiation factor 2-alpha kinase 4 [EC:2.7.11.1]+ko04141//Protein processing in endoplasmic reticulum
LOC_Os06g18670	0.82	4.383	2.36806	1.3655e-32	GO:0043226//organelle;GO:0043227//membrane-bounded organelle;GO:0005622//intracellular;GO:0043229//intracellular organelle;GO:0043231//intracellular membrane-bounded organelle;GO:0016740//transferase activity;GO:0080043//quercetin 3-O-glucosyltransferase activity;GO:0035251//UDP-glucosyltransferase activity;GO:0046527//glucosyltransferase activity;GO:0008194//UDP-glycosyltransferase activity;GO:0…	K23154//2-hydroxyflavanone C-glucosyltransferase [EC:2.4.1.360]
LOC_Os07g34550	0.023	0.34	2.37745	9.90457e-06		K02218//casein kinase 1 [EC:2.7.11.1];K05291//phosphatidylinositol glycan, class S+ko01100//Metabolic pathways+ko00563//Glycosylphosphatidylinositol (GPI)-anchor biosynthesis;K01247//DNA-3-methyladenine glycosylase II [EC:3.2.2.21]+ko03410//Base excision repair;K00430//peroxidase [EC:1.11.1.7]+ko01100//Metabolic pathways+ko01110//Biosynthesis of secondary metabolites+ko00940//Phenylpropanoid bios…
LOC_Os02g53970	0	0.163	2.37799	3.72336e-05	GO:0008236//serine-type peptidase activity;GO:0003824//catalytic activity;GO:0008233//peptidase activity;GO:0016787//hydrolase activity;GO:0017171//serine hydrolase activity;GO:0070011//peptidase activity, acting on L-amino acid peptides;GO:0004252//serine-type endopeptidase activity;GO:0140096//catalytic activity, acting on a protein;GO:0004175//endopeptidase activity;	K15333//tRNA guanosine-2'-O-methyltransferase [EC:2.1.1.34];K12619//5'-3' exoribonuclease 2 [EC:3.1.13.-]+ko03018//RNA degradation+ko03008//Ribosome biogenesis in eukaryotes;K13199//plasminogen activator inhibitor 1 RNA-binding protein;K14568//rRNA small subunit pseudouridine methyltransferase Nep1 [EC:2.1.1.260]+ko03008//Ribosome biogenesis in eukaryotes;K13124//mitogen-activated protein kinase …
LOC_Os07g29960	0.186	1.31	2.38247	8.72648e-09	GO:1901360//organic cyclic compound metabolic process;GO:0007275//multicellular organism development;GO:1901362//organic cyclic compound biosynthetic process;GO:0032502//developmental process;GO:0042592//homeostatic process;GO:0008202//steroid metabolic process;GO:0016128//phytosteroid metabolic process;GO:0048878//chemical homeostasis;GO:1901615//organic hydroxy compound metabolic process;GO:190…	K07437//cytochrome P450 family 26 subfamily A+ko01100//Metabolic pathways
LOC_Os11g41034	0.423	2.3	2.38435	6.59943e-31	GO:0016020//membrane;GO:0031224//intrinsic component of membrane;GO:0016021//integral component of membrane;
LOC_Os09g38239	0.113	0.823	2.39731	1.16075e-07	GO:0008146//sulfotransferase activity;GO:0016782//transferase activity, transferring sulfur-containing groups;GO:0003824//catalytic activity;GO:0016740//transferase activity;	K22312//hydroxyjasmonate sulfotransferase [EC:2.8.2.39]
LOC_Os02g12470	0	1.756	2.41572	2.7811e-05
LOC_Os01g45914	15.256	81.506	2.41909	5.39161e-230
LOC_Os01g67200	0.47	4.076	2.42881	1.48805e-06	GO:0071704//organic substance metabolic process;GO:0051246//regulation of protein metabolic process;GO:0080090//regulation of primary metabolic process;GO:0017148//negative regulation of translation;GO:0032268//regulation of cellular protein metabolic process;GO:1901564//organonitrogen compound metabolic process;GO:0009058//biosynthetic process;GO:0010608//posttranscriptional regulation of gene e…	K02871//large subunit ribosomal protein L13+ko03010//Ribosome
LOC_Os06g38764	14.83	80.223	2.43853	1.77393e-268		K04730//interleukin-1 receptor-associated kinase 1 [EC:2.7.11.1];K10955//mucin-2
LOC_Os03g37650	0.013	0.266	2.4479	1.44145e-05	GO:0043170//macromolecule metabolic process;GO:0046483//heterocycle metabolic process;GO:0006139//nucleobase-containing compound metabolic process;GO:1901360//organic cyclic compound metabolic process;GO:0009987//cellular process;GO:0008152//metabolic process;GO:0006807//nitrogen compound metabolic process;GO:0044238//primary metabolic process;GO:0090304//nucleic acid metabolic process;GO:0044237…	K03006//DNA-directed RNA polymerase II subunit RPB1 [EC:2.7.7.6]+ko03020//RNA polymerase;K12447//UDP-sugar pyrophosphorylase [EC:2.7.7.64]+ko00520//Amino sugar and nucleotide sugar metabolism+ko00040//Pentose and glucuronate interconversions+ko01100//Metabolic pathways+ko00052//Galactose metabolism+ko00053//Ascorbate and aldarate metabolism;K01528//dynamin GTPase [EC:3.6.5.5]+ko04144//Endocytosis…
LOC_Os02g36140	0.01	0.213	2.45065	8.4455e-06	GO:0008299//isoprenoid biosynthetic process;GO:0016102//diterpenoid biosynthetic process;GO:0042445//hormone metabolic process;GO:0042446//hormone biosynthetic process;GO:0009058//biosynthetic process;GO:0008610//lipid biosynthetic process;GO:0016101//diterpenoid metabolic process;GO:0019752//carboxylic acid metabolic process;GO:0044255//cellular lipid metabolic process;GO:1901576//organic substa…	K14036//ent-cassa-12,15-diene synthase [EC:4.2.3.28]+ko00904//Diterpenoid biosynthesis+ko01110//Biosynthesis of secondary metabolites;K04121//ent-kaurene synthase [EC:4.2.3.19]+ko00904//Diterpenoid biosynthesis+ko01100//Metabolic pathways+ko01110//Biosynthesis of secondary metabolites;K14036//ent-cassa-12,15-diene synthase [EC:4.2.3.28]+ko00904//Diterpenoid biosynthesis+ko01110//Biosynthesis of s…
LOC_Os10g34150	0	0.31	2.4549	2.00209e-05		K07192//flotillin
LOC_Os08g38170	0.02	0.37	2.45932	7.61711e-06	GO:0006281//DNA repair;GO:0046483//heterocycle metabolic process;GO:0043170//macromolecule metabolic process;GO:0006259//DNA metabolic process;GO:0051716//cellular response to stimulus;GO:0009987//cellular process;GO:0034641//cellular nitrogen compound metabolic process;GO:0006284//base-excision repair;GO:0006974//cellular response to DNA damage stimulus;GO:0090304//nucleic acid metabolic process…	K01246//DNA-3-methyladenine glycosylase I [EC:3.2.2.20]+ko03410//Base excision repair;K01246//DNA-3-methyladenine glycosylase I [EC:3.2.2.20]+ko03410//Base excision repair;K01246//DNA-3-methyladenine glycosylase I [EC:3.2.2.20]+ko03410//Base excision repair;K01246//DNA-3-methyladenine glycosylase I [EC:3.2.2.20]+ko03410//Base excision repair
LOC_Os06g38660	3.503	20.186	2.46751	5.35231e-39
LOC_Os06g03650	0	2.193	2.46882	1.77689e-05	GO:1902600//proton transmembrane transport;GO:0098655//cation transmembrane transport;GO:0006811//ion transport;GO:0006810//transport;GO:0034220//ion transmembrane transport;GO:0098660//inorganic ion transmembrane transport;GO:0051179//localization;GO:0006812//cation transport;GO:0015672//monovalent inorganic cation transport;GO:0051234//establishment of localization;GO:0055085//transmembrane tra…
LOC_Os06g24404	0.976	5.62	2.47244	3.20295e-34	GO:0016021//integral component of membrane;GO:0031224//intrinsic component of membrane;GO:0016020//membrane;GO:0016788//hydrolase activity, acting on ester bonds;GO:0003824//catalytic activity;GO:0016787//hydrolase activity;	K14209//solute carrier family 36 (proton-coupled amino acid transporter);K10691//E3 ubiquitin-protein ligase UBR4 [EC:2.3.2.27];K00679//phospholipid:diacylglycerol acyltransferase [EC:2.3.1.158]+ko01100//Metabolic pathways+ko00561//Glycerolipid metabolism;K01188//beta-glucosidase [EC:3.2.1.21]+ko01100//Metabolic pathways+ko00500//Starch and sucrose metabolism+ko01110//Biosynthesis of secondary me…
LOC_Os12g12090	11.833	66.023	2.47544	2.1807e-150
LOC_Os03g20290	0	0.29	2.4766	1.66105e-05	GO:0006508//proteolysis;GO:0009057//macromolecule catabolic process;GO:0019538//protein metabolic process;GO:0044238//primary metabolic process;GO:0009056//catabolic process;GO:0071704//organic substance metabolic process;GO:1901564//organonitrogen compound metabolic process;GO:1901565//organonitrogen compound catabolic process;GO:0030163//protein catabolic process;GO:0006807//nitrogen compound m…	K01381//saccharopepsin [EC:3.4.23.25]
LOC_Os05g03260	0	2.246	2.47868	1.66722e-05	GO:0050789//regulation of biological process;GO:0051252//regulation of RNA metabolic process;GO:2001141//regulation of RNA biosynthetic process;GO:0051171//regulation of nitrogen compound metabolic process;GO:0019222//regulation of metabolic process;GO:0050794//regulation of cellular process;GO:0065007//biological regulation;GO:0080090//regulation of primary metabolic process;GO:0010468//regulati…
LOC_Os01g21034	0.073	0.746	2.49138	4.59917e-07	GO:0017144//drug metabolic process;GO:0005975//carbohydrate metabolic process;GO:0071554//cell wall organization or biogenesis;GO:0045488//pectin metabolic process;GO:0008152//metabolic process;GO:0042737//drug catabolic process;GO:0009987//cellular process;GO:1901575//organic substance catabolic process;GO:0043170//macromolecule metabolic process;GO:0044248//cellular catabolic process;GO:0010393…	K01051//pectinesterase [EC:3.1.1.11]+ko00040//Pentose and glucuronate interconversions+ko01100//Metabolic pathways;K01051//pectinesterase [EC:3.1.1.11]+ko00040//Pentose and glucuronate interconversions+ko01100//Metabolic pathways;K01051//pectinesterase [EC:3.1.1.11]+ko00040//Pentose and glucuronate interconversions+ko01100//Metabolic pathways
LOC_Os11g01310	0.223	2.53	2.52801	4.21231e-07	GO:0043229//intracellular organelle;GO:0005737//cytoplasm;GO:0019028//viral capsid;GO:1990904//ribonucleoprotein complex;GO:0019013//viral nucleocapsid;GO:0032991//protein-containing complex;GO:0005622//intracellular;GO:0044423//virion part;GO:0005634//nucleus;GO:0019012//virion;GO:0043227//membrane-bounded organelle;GO:0043226//organelle;GO:0043231//intracellular membrane-bounded organelle;GO:00…	K13207//CUG-BP- and ETR3-like factor
LOC_Os01g61610	0.05	0.536	2.53289	3.80608e-07	GO:0043167//ion binding;GO:0046872//metal ion binding;GO:0051213//dioxygenase activity;GO:0043169//cation binding;GO:0003824//catalytic activity;GO:0016491//oxidoreductase activity;GO:0005488//binding;	K05278//flavonol synthase [EC:1.14.20.6]+ko01100//Metabolic pathways+ko01110//Biosynthesis of secondary metabolites+ko00941//Flavonoid biosynthesis;K05278//flavonol synthase [EC:1.14.20.6]+ko01100//Metabolic pathways+ko01110//Biosynthesis of secondary metabolites+ko00941//Flavonoid biosynthesis;K05278//flavonol synthase [EC:1.14.20.6]+ko01100//Metabolic pathways+ko01110//Biosynthesis of secondary…
LOC_Os01g47510	0	0.156	2.54621	9.18674e-06	GO:0016021//integral component of membrane;GO:0016020//membrane;GO:0031224//intrinsic component of membrane;GO:0004523//RNA-DNA hybrid ribonuclease activity;GO:1901265//nucleoside phosphate binding;GO:0043167//ion binding;GO:0008144//drug binding;GO:0030554//adenyl nucleotide binding;GO:0016788//hydrolase activity, acting on ester bonds;GO:0016779//nucleotidyltransferase activity;GO:0000166//nucl…	K22804//structural maintenance of chromosomes protein 6;K01188//beta-glucosidase [EC:3.2.1.21]+ko01100//Metabolic pathways+ko00500//Starch and sucrose metabolism+ko01110//Biosynthesis of secondary metabolites+ko00460//Cyanoamino acid metabolism+ko00940//Phenylpropanoid biosynthesis;K18195//rhamnogalacturonan endolyase [EC:4.2.2.23];K22048//mechanosensitive ion channel protein 4/5/6/7/8/9/10;K1902…
LOC_Os12g02140	0	1.823	2.55426	8.53716e-06	GO:0070011//peptidase activity, acting on L-amino acid peptides;GO:0004175//endopeptidase activity;GO:0016787//hydrolase activity;GO:0004190//aspartic-type endopeptidase activity;GO:0140096//catalytic activity, acting on a protein;GO:0070001//aspartic-type peptidase activity;GO:0008233//peptidase activity;GO:0003824//catalytic activity;
LOC_Os01g01840	0.67	4.326	2.5623	7.7734e-25	GO:2000112//regulation of cellular macromolecule biosynthetic process;GO:0065007//biological regulation;GO:0010468//regulation of gene expression;GO:0031323//regulation of cellular metabolic process;GO:0010556//regulation of macromolecule biosynthetic process;GO:0060255//regulation of macromolecule metabolic process;GO:0006357//regulation of transcription by RNA polymerase II;GO:0019219//regulati…	K22020//mucin-19
LOC_Os12g36430	0	0.136	2.57169	7.27154e-06
LOC_Os06g21369	0.156	1.823	2.5727	2.34239e-07	GO:0065007//biological regulation;GO:0065008//regulation of biological quality;GO:0006885//regulation of pH;GO:0055075//potassium ion homeostasis;GO:0055067//monovalent inorganic cation homeostasis;GO:0009628//response to abiotic stimulus;GO:0055080//cation homeostasis;GO:0098771//inorganic ion homeostasis;GO:0042592//homeostatic process;GO:0050801//ion homeostasis;GO:0006950//response to stress;…
LOC_Os05g07060	0.09	0.996	2.5784	9.08607e-08	GO:0044238//primary metabolic process;GO:0071840//cellular component organization or biogenesis;GO:0009987//cellular process;GO:0008380//RNA splicing;GO:0071554//cell wall organization or biogenesis;GO:0034641//cellular nitrogen compound metabolic process;GO:0006807//nitrogen compound metabolic process;GO:1901360//organic cyclic compound metabolic process;GO:0000377//RNA splicing, via transesteri…	K13172//serine/arginine repetitive matrix protein 2
LOC_Os02g41510	0.116	1.2	2.58063	4.67849e-08	GO:0030154//cell differentiation;GO:0048869//cellular developmental process;GO:0009987//cellular process;GO:0032502//developmental process;GO:0043226//organelle;GO:0043227//membrane-bounded organelle;GO:0005622//intracellular;GO:0043229//intracellular organelle;GO:0005634//nucleus;GO:0043231//intracellular membrane-bounded organelle;GO:0005488//binding;GO:0003677//DNA binding;GO:0097159//organic …	K09422//transcription factor MYB, plant
LOC_Os11g10710	0.18	1.333	2.58176	7.11222e-14	GO:0032559//adenyl ribonucleotide binding;GO:0000166//nucleotide binding;GO:1901363//heterocyclic compound binding;GO:0140096//catalytic activity, acting on a protein;GO:0005524//ATP binding;GO:1901265//nucleoside phosphate binding;GO:0005488//binding;GO:0003824//catalytic activity;GO:0004672//protein kinase activity;GO:0097159//organic cyclic compound binding;GO:0043167//ion binding;GO:0016740//…	K17302//coatomer subunit beta'
LOC_Os05g06610	0	0.13	2.59003	6.22454e-06	GO:1901360//organic cyclic compound metabolic process;GO:0090304//nucleic acid metabolic process;GO:0044260//cellular macromolecule metabolic process;GO:0006725//cellular aromatic compound metabolic process;GO:0046483//heterocycle metabolic process;GO:0015074//DNA integration;GO:0044237//cellular metabolic process;GO:0043170//macromolecule metabolic process;GO:0006139//nucleobase-containing compo…	K12349//neutral ceramidase [EC:3.5.1.23]+ko00600//Sphingolipid metabolism+ko01100//Metabolic pathways;K02469//DNA gyrase subunit A [EC:5.99.1.3];K19525//vacuolar protein sorting-associated protein 13A/C
LOC_Os08g38800	0.656	4.123	2.59387	9.82449e-43
LOC_Os06g19095	0.11	1.053	2.60824	2.79401e-08
LOC_Os10g28350	1.66	10.633	2.6129	1.09934e-42	GO:0000097//sulfur amino acid biosynthetic process;GO:0044272//sulfur compound biosynthetic process;GO:1901605//alpha-amino acid metabolic process;GO:0044238//primary metabolic process;GO:0008152//metabolic process;GO:0017144//drug metabolic process;GO:0009987//cellular process;GO:0043102//amino acid salvage;GO:1901576//organic substance biosynthetic process;GO:0044281//small molecule metabolic p…	K08967//1,2-dihydroxy-3-keto-5-methylthiopentene dioxygenase [EC:1.13.11.53 1.13.11.54]+ko01100//Metabolic pathways+ko00270//Cysteine and methionine metabolism
LOC_Os06g09980	0.736	4.94	2.6152	4.515e-25	GO:0016020//membrane;GO:0031224//intrinsic component of membrane;GO:0016021//integral component of membrane;
LOC_Os06g07790	1.303	8.126	2.62212	1.50196e-98		K12598//ATP-dependent RNA helicase DOB1 [EC:3.6.4.13]+ko03018//RNA degradation;K19026//spatacsin;K22804//structural maintenance of chromosomes protein 6;K12879//THO complex subunit 2+ko03040//Spliceosome+ko03013//RNA transport;K13447//respiratory burst oxidase [EC:1.6.3.- 1.11.1.-]+ko04016//MAPK signaling pathway - plant+ko04626//Plant-pathogen interaction
LOC_Os11g47630	0.62	4.41	2.62719	2.4699e-18	GO:0005488//binding;GO:1901363//heterocyclic compound binding;GO:0003676//nucleic acid binding;GO:0097159//organic cyclic compound binding;	K22534//PR domain zinc finger protein 5;K05747//Wiskott-Aldrich syndrome protein+ko04144//Endocytosis
LOC_Os08g24200	2.326	18.473	2.64122	6.41743e-13	GO:0016021//integral component of membrane;GO:0016020//membrane;GO:0031224//intrinsic component of membrane;
LOC_Os03g10110	0.023	0.296	2.66739	3.7379e-07	GO:0016020//membrane;GO:0031224//intrinsic component of membrane;GO:0016021//integral component of membrane;GO:0045735//nutrient reservoir activity;	K18626//trichohyalin
LOC_Os03g14654	9.043	57.703	2.6704	1.17037e-207		K12875//apoptotic chromatin condensation inducer in the nucleus+ko03040//Spliceosome+ko03015//mRNA surveillance pathway+ko03013//RNA transport
LOC_Os12g25660	0.03	0.493	2.69781	2.52082e-07	GO:0005488//binding;GO:0046906//tetrapyrrole binding;GO:0003824//catalytic activity;GO:0016705//oxidoreductase activity, acting on paired donors, with incorporation or reduction of molecular oxygen;GO:0046914//transition metal ion binding;GO:0097159//organic cyclic compound binding;GO:0005506//iron ion binding;GO:0016491//oxidoreductase activity;GO:0043169//cation binding;GO:0046872//metal ion bi…	K20665//jasmonoyl-L-amino acid 12-hydroxylase [EC:1.14.14.48]
LOC_Os12g35330	0.183	3.163	2.699	2.47594e-07	GO:0065008//regulation of biological quality;GO:0050789//regulation of biological process;GO:0065007//biological regulation;GO:0050794//regulation of cellular process;GO:0009987//cellular process;GO:0045454//cell redox homeostasis;GO:0019725//cellular homeostasis;GO:0042592//homeostatic process;GO:0005737//cytoplasm;GO:0005634//nucleus;GO:0043226//organelle;GO:0043231//intracellular membrane-boun…	K03676//glutaredoxin 3
LOC_Os03g14030	0.21	1.693	2.716	3.18221e-18		K04733//interleukin-1 receptor-associated kinase 4 [EC:2.7.11.1];K04733//interleukin-1 receptor-associated kinase 4 [EC:2.7.11.1]
LOC_Os12g35470	0	0.55	2.71893	1.86132e-06
LOC_Os03g21710	0.52	3.776	2.72168	4.66993e-27	GO:0043229//intracellular organelle;GO:0043226//organelle;GO:0043231//intracellular membrane-bounded organelle;GO:0005634//nucleus;GO:0043227//membrane-bounded organelle;GO:0005622//intracellular;GO:0005488//binding;GO:0003677//DNA binding;GO:0003676//nucleic acid binding;GO:1901363//heterocyclic compound binding;GO:0097159//organic cyclic compound binding;GO:0003700//DNA-binding transcription fa…	K13459//disease resistance protein RPS2+ko04626//Plant-pathogen interaction;K13425//WRKY transcription factor 22+ko04016//MAPK signaling pathway - plant+ko04626//Plant-pathogen interaction
LOC_Os01g09220	1.186	8.086	2.72854	1.65995e-65		K04733//interleukin-1 receptor-associated kinase 4 [EC:2.7.11.1];K01051//pectinesterase [EC:3.1.1.11]+ko00040//Pentose and glucuronate interconversions+ko01100//Metabolic pathways
LOC_Os09g25060	2.41	16.323	2.74246	3.47258e-116	GO:0009617//response to bacterium;GO:0042221//response to chemical;GO:0009605//response to external stimulus;GO:0046677//response to antibiotic;GO:0010200//response to chitin;GO:0010033//response to organic substance;GO:0009620//response to fungus;GO:0014070//response to organic cyclic compound;GO:1901700//response to oxygen-containing compound;GO:0051704//multi-organism process;GO:0010243//respo…	K13424//WRKY transcription factor 33+ko04016//MAPK signaling pathway - plant+ko04626//Plant-pathogen interaction;K18835//WRKY transcription factor 2+ko04626//Plant-pathogen interaction
LOC_Os07g03920	0.013	0.286	2.7519	2.96982e-07	GO:0016020//membrane;GO:0016021//integral component of membrane;GO:0031224//intrinsic component of membrane;GO:0005488//binding;GO:0016301//kinase activity;GO:0032555//purine ribonucleotide binding;GO:0003824//catalytic activity;GO:0035639//purine ribonucleoside triphosphate binding;GO:0140096//catalytic activity, acting on a protein;GO:0000166//nucleotide binding;GO:0016772//transferase activity…	K04733//interleukin-1 receptor-associated kinase 4 [EC:2.7.11.1]
LOC_Os12g43430	12.11	107.7	2.75533	1.31942e-12	GO:0005576//extracellular region;	K04733//interleukin-1 receptor-associated kinase 4 [EC:2.7.11.1]
LOC_Os11g47140	2.283	15.503	2.75817	9.26792e-165	GO:0005886//plasma membrane;GO:0031224//intrinsic component of membrane;GO:0016021//integral component of membrane;GO:0016020//membrane;GO:0071944//cell periphery;GO:0097367//carbohydrate derivative binding;GO:0032559//adenyl ribonucleotide binding;GO:0043167//ion binding;GO:0140096//catalytic activity, acting on a protein;GO:0046872//metal ion binding;GO:0003824//catalytic activity;GO:0035639//p…	K04733//interleukin-1 receptor-associated kinase 4 [EC:2.7.11.1]
LOC_Os12g11420	2.113	17.373	2.76323	3.64738e-17	GO:0016021//integral component of membrane;GO:0031224//intrinsic component of membrane;GO:0016020//membrane;
LOC_Os05g24780	0.816	6.203	2.76752	1.344e-25		K13448//calcium-binding protein CML+ko04626//Plant-pathogen interaction
LOC_Os10g09300	0.68	5.79	2.77082	2.19962e-13	GO:0006259//DNA metabolic process;GO:0006139//nucleobase-containing compound metabolic process;GO:0009987//cellular process;GO:0006725//cellular aromatic compound metabolic process;GO:0044237//cellular metabolic process;GO:0006807//nitrogen compound metabolic process;GO:0043170//macromolecule metabolic process;GO:0015074//DNA integration;GO:0044260//cellular macromolecule metabolic process;GO:004…	K09338//homeobox-leucine zipper protein
LOC_Os09g25070	1.29	9.33	2.77207	1.80217e-55	GO:0032102//negative regulation of response to external stimulus;GO:0006952//defense response;GO:0048583//regulation of response to stimulus;GO:0048585//negative regulation of response to stimulus;GO:0080134//regulation of response to stress;GO:0001101//response to acid chemical;GO:0048519//negative regulation of biological process;GO:0010033//response to organic substance;GO:0065007//biological …	K18834//WRKY transcription factor 1+ko04626//Plant-pathogen interaction;K18834//WRKY transcription factor 1+ko04626//Plant-pathogen interaction
LOC_Os07g46920	0.226	2	2.77295	6.65001e-14		K13070//momilactone-A synthase [EC:1.1.1.295]+ko00904//Diterpenoid biosynthesis+ko01110//Biosynthesis of secondary metabolites;K09841//xanthoxin dehydrogenase [EC:1.1.1.288]+ko00906//Carotenoid biosynthesis+ko01100//Metabolic pathways+ko01110//Biosynthesis of secondary metabolites
LOC_Os12g43390	3.363	23.76	2.77435	1.96035e-53	GO:0005576//extracellular region;	K04733//interleukin-1 receptor-associated kinase 4 [EC:2.7.11.1]
ChrSy.fgenesh.gene.14	0.226	1.77	2.77462	4.01385e-19	GO:0031224//intrinsic component of membrane;GO:0016021//integral component of membrane;GO:0016020//membrane;GO:1901363//heterocyclic compound binding;GO:0005509//calcium ion binding;GO:0003824//catalytic activity;GO:0016773//phosphotransferase activity, alcohol group as acceptor;GO:0035639//purine ribonucleoside triphosphate binding;GO:0032553//ribonucleotide binding;GO:0097367//carbohydrate deri…	K04733//interleukin-1 receptor-associated kinase 4 [EC:2.7.11.1]
LOC_Os05g13940	4.186	28.886	2.78273	2.67917e-230		K12121//phytochrome B+ko04712//Circadian rhythm - plant;K10955//mucin-2
LOC_Os02g36190	0.25	1.96	2.79957	4.74418e-19	GO:0009987//cellular process;GO:0044255//cellular lipid metabolic process;GO:0071704//organic substance metabolic process;GO:1901576//organic substance biosynthetic process;GO:0044237//cellular metabolic process;GO:0044249//cellular biosynthetic process;GO:0055114//oxidation-reduction process;GO:0008299//isoprenoid biosynthetic process;GO:0006629//lipid metabolic process;GO:0008610//lipid biosynt…	K21291//ent-cassadiene hydroxylase [EC:1.14.14.69]+ko00904//Diterpenoid biosynthesis+ko01110//Biosynthesis of secondary metabolites;K16083//ent-isokaurene hydroxylase [EC:1.14.14.76]+ko00904//Diterpenoid biosynthesis+ko01110//Biosynthesis of secondary metabolites;K00512//steroid 17alpha-monooxygenase / 17alpha-hydroxyprogesterone deacetylase [EC:1.14.14.19 1.14.14.32]+ko01100//Metabolic pathways
LOC_Os04g27020	0	0.403	2.81923	6.88954e-07	GO:0016021//integral component of membrane;GO:0031224//intrinsic component of membrane;GO:0016020//membrane;GO:0004497//monooxygenase activity;GO:0003824//catalytic activity;GO:0046872//metal ion binding;GO:0005488//binding;GO:0043169//cation binding;GO:0005506//iron ion binding;GO:0016709//oxidoreductase activity, acting on paired donors, with incorporation or reduction of molecular oxygen, NAD(…	K00512//steroid 17alpha-monooxygenase / 17alpha-hydroxyprogesterone deacetylase [EC:1.14.14.19 1.14.14.32]+ko01100//Metabolic pathways;K21291//ent-cassadiene hydroxylase [EC:1.14.14.69]+ko00904//Diterpenoid biosynthesis+ko01110//Biosynthesis of secondary metabolites;K16083//ent-isokaurene hydroxylase [EC:1.14.14.76]+ko00904//Diterpenoid biosynthesis+ko01110//Biosynthesis of secondary metabolites
LOC_Os12g43380	38.846	285.343	2.81938	8.84583e-57	GO:0005576//extracellular region;	K04733//interleukin-1 receptor-associated kinase 4 [EC:2.7.11.1]
LOC_Os06g51050	0.266	2.243	2.83063	1.27621e-15	GO:0009620//response to fungus;GO:0043170//macromolecule metabolic process;GO:0044238//primary metabolic process;GO:0044036//cell wall macromolecule metabolic process;GO:1901565//organonitrogen compound catabolic process;GO:0046348//amino sugar catabolic process;GO:1901575//organic substance catabolic process;GO:0042737//drug catabolic process;GO:0006022//aminoglycan metabolic process;GO:1901136/…	K20547//basic endochitinase B [EC:3.2.1.14]+ko04016//MAPK signaling pathway - plant+ko00520//Amino sugar and nucleotide sugar metabolism+ko01100//Metabolic pathways
LOC_Os11g31705	0.066	0.83	2.87834	2.90789e-10		K14289//exportin-5+ko03013//RNA transport
LOC_Os07g03900	0.173	1.483	2.8833	5.01315e-17	GO:0006952//defense response;GO:0009607//response to biotic stimulus;GO:0098542//defense response to other organism;GO:0051707//response to other organism;GO:0051704//multi-organism process;GO:0006950//response to stress;GO:0050896//response to stimulus;GO:0002239//response to oomycetes;GO:0009617//response to bacterium;GO:0043207//response to external biotic stimulus;GO:0009605//response to exte…	K04733//interleukin-1 receptor-associated kinase 4 [EC:2.7.11.1]
LOC_Os11g31700	0.1	1.093	2.90086	3.04728e-12	GO:0006810//transport;GO:0051234//establishment of localization;GO:0006913//nucleocytoplasmic transport;GO:0051649//establishment of localization in cell;GO:0051168//nuclear export;GO:0051641//cellular localization;GO:0046907//intracellular transport;GO:0051179//localization;GO:0051169//nuclear transport;	K14289//exportin-5+ko03013//RNA transport
LOC_Os07g34260	0.366	3.05	2.90369	1.38245e-25	GO:0009058//biosynthetic process;GO:0008152//metabolic process;GO:0016746//transferase activity, transferring acyl groups;GO:0003824//catalytic activity;GO:0016747//transferase activity, transferring acyl groups other than amino-acyl groups;GO:0016740//transferase activity;	K17212//bisdemethoxycurcumin synthase [EC:2.3.1.211]+ko01110//Biosynthesis of secondary metabolites+ko00945//Stilbenoid, diarylheptanoid and gingerol biosynthesis
LOC_Os10g11889	0.656	5.96	2.91354	2.55697e-16
LOC_Os02g06630	0.126	1.283	2.92257	2.57432e-15	GO:0017001//antibiotic catabolic process;GO:0050896//response to stimulus;GO:0072593//reactive oxygen species metabolic process;GO:0009987//cellular process;GO:0006950//response to stress;GO:0008152//metabolic process;GO:0042743//hydrogen peroxide metabolic process;GO:0042737//drug catabolic process;GO:0009056//catabolic process;GO:0044248//cellular catabolic process;GO:0017144//drug metabolic pr…	K00430//peroxidase [EC:1.11.1.7]+ko01100//Metabolic pathways+ko01110//Biosynthesis of secondary metabolites+ko00940//Phenylpropanoid biosynthesis
LOC_Os10g32980	0.02	0.36	2.92585	1.02272e-09	GO:0071555//cell wall organization;GO:0051273//beta-glucan metabolic process;GO:0016051//carbohydrate biosynthetic process;GO:0005975//carbohydrate metabolic process;GO:0007049//cell cycle;GO:1901576//organic substance biosynthetic process;GO:0045229//external encapsulating structure organization;GO:0044262//cellular carbohydrate metabolic process;GO:0042546//cell wall biogenesis;GO:0061640//cyto…	K10999//cellulose synthase A [EC:2.4.1.12]
LOC_Os12g35390	0	5.166	2.92905	2.14496e-07
LOC_Os06g15620	0.366	3.4	2.92975	2.92741e-19		K03860//phosphatidylinositol glycan, class Q+ko01100//Metabolic pathways+ko00563//Glycosylphosphatidylinositol (GPI)-anchor biosynthesis
LOC_Os10g22730	0.29	2.46	2.94169	1.04617e-26	GO:0050794//regulation of cellular process;GO:2000112//regulation of cellular macromolecule biosynthetic process;GO:0006355//regulation of transcription, DNA-templated;GO:0031323//regulation of cellular metabolic process;GO:0019219//regulation of nucleobase-containing compound metabolic process;GO:0010468//regulation of gene expression;GO:0019222//regulation of metabolic process;GO:0051171//regul…
LOC_Os02g02930	0.19	1.743	2.96297	4.51712e-21	GO:0009605//response to external stimulus;GO:0009058//biosynthetic process;GO:0044255//cellular lipid metabolic process;GO:0050896//response to stimulus;GO:0043693//monoterpene biosynthetic process;GO:0006952//defense response;GO:0008152//metabolic process;GO:0044237//cellular metabolic process;GO:0006721//terpenoid metabolic process;GO:0071704//organic substance metabolic process;GO:0042214//ter…	K15086//(3S)-linalool synthase [EC:4.2.3.25]+ko00902//Monoterpenoid biosynthesis+ko01110//Biosynthesis of secondary metabolites
LOC_Os11g46900	0.086	0.946	2.96339	6.75712e-13	GO:0005886//plasma membrane;GO:0071944//cell periphery;GO:0016021//integral component of membrane;GO:0031224//intrinsic component of membrane;GO:0016020//membrane;GO:0016772//transferase activity, transferring phosphorus-containing groups;GO:0097159//organic cyclic compound binding;GO:0035639//purine ribonucleoside triphosphate binding;GO:0043167//ion binding;GO:0140096//catalytic activity, actin…	K04733//interleukin-1 receptor-associated kinase 4 [EC:2.7.11.1]
LOC_Os10g17570	0	0.263	2.9702	1.38999e-07	GO:0006284//base-excision repair;GO:0051716//cellular response to stimulus;GO:0006974//cellular response to DNA damage stimulus;GO:0006139//nucleobase-containing compound metabolic process;GO:0009987//cellular process;GO:0044237//cellular metabolic process;GO:0006807//nitrogen compound metabolic process;GO:0050896//response to stimulus;GO:0006950//response to stress;GO:0090304//nucleic acid metab…	K20093//DNA excision repair protein ERCC-6-like [EC:3.6.4.12];K12447//UDP-sugar pyrophosphorylase [EC:2.7.7.64]+ko00520//Amino sugar and nucleotide sugar metabolism+ko00040//Pentose and glucuronate interconversions+ko01100//Metabolic pathways+ko00052//Galactose metabolism+ko00053//Ascorbate and aldarate metabolism;K17545//serine/threonine-protein kinase ULK4 [EC:2.7.11.1];K06228//fused [EC:2.7.11…
LOC_Os01g49750	0.39	3.906	3.00784	1.21465e-18
LOC_Os04g23550	0.3	2.963	3.02597	1.23192e-21	GO:0005515//protein binding;GO:0005488//binding;GO:0046983//protein dimerization activity;	K13422//transcription factor MYC2+ko04016//MAPK signaling pathway - plant+ko04075//Plant hormone signal transduction;K18486//heart-and neural crest derivatives-expressed protein 2;K16190//glucuronokinase [EC:2.7.1.43]+ko00520//Amino sugar and nucleotide sugar metabolism+ko00040//Pentose and glucuronate interconversions+ko01100//Metabolic pathways+ko00053//Ascorbate and aldarate metabolism;K04733/…
LOC_Os06g48200	0.986	8.556	3.03383	6.57651e-54	GO:0071555//cell wall organization;GO:0044238//primary metabolic process;GO:0005975//carbohydrate metabolic process;GO:0044264//cellular polysaccharide metabolic process;GO:0044260//cellular macromolecule metabolic process;GO:0009987//cellular process;GO:0071704//organic substance metabolic process;GO:0043170//macromolecule metabolic process;GO:0010410//hemicellulose metabolic process;GO:0010411/…	K08235//xyloglucan:xyloglucosyl transferase [EC:2.4.1.207]
LOC_Os12g05220	0.376	3.72	3.07266	1.12214e-19	GO:0031224//intrinsic component of membrane;GO:0016020//membrane;GO:0016021//integral component of membrane;	K21952//CASK-interacting protein
LOC_Os10g35160	0.06	0.703	3.1172	2.05774e-12
LOC_Os07g03040	1.106	12.506	3.12553	2.40134e-148
LOC_Os05g48900	0.566	5.553	3.14272	3.1436e-36	GO:0071840//cellular component organization or biogenesis;GO:0009834//plant-type secondary cell wall biogenesis;GO:0044085//cellular component biogenesis;GO:0071554//cell wall organization or biogenesis;GO:0071669//plant-type cell wall organization or biogenesis;GO:0009832//plant-type cell wall biogenesis;GO:0042546//cell wall biogenesis;GO:0009987//cellular process;GO:0071944//cell periphery;GO:…	K21952//CASK-interacting protein
LOC_Os11g02540	0.153	2.09	3.15994	8.50349e-15	GO:0043226//organelle;GO:0043229//intracellular organelle;GO:0043231//intracellular membrane-bounded organelle;GO:0005634//nucleus;GO:0005622//intracellular;GO:0043227//membrane-bounded organelle;GO:0097159//organic cyclic compound binding;GO:0003700//DNA-binding transcription factor activity;GO:0005488//binding;GO:0003677//DNA binding;GO:0043565//sequence-specific DNA binding;GO:0003676//nucleic…	K13426//WRKY transcription factor 29+ko04016//MAPK signaling pathway - plant+ko04626//Plant-pathogen interaction;K13425//WRKY transcription factor 22+ko04016//MAPK signaling pathway - plant+ko04626//Plant-pathogen interaction;K13459//disease resistance protein RPS2+ko04626//Plant-pathogen interaction;K16225//probable WRKY transcription factor 52+ko04626//Plant-pathogen interaction
LOC_Os08g13080	0	0.146	3.17142	1.26664e-08	GO:0044260//cellular macromolecule metabolic process;GO:0046483//heterocycle metabolic process;GO:0090304//nucleic acid metabolic process;GO:0006725//cellular aromatic compound metabolic process;GO:0006259//DNA metabolic process;GO:0043170//macromolecule metabolic process;GO:0034641//cellular nitrogen compound metabolic process;GO:1901360//organic cyclic compound metabolic process;GO:0044238//pri…	K19525//vacuolar protein sorting-associated protein 13A/C;K12349//neutral ceramidase [EC:3.5.1.23]+ko00600//Sphingolipid metabolism+ko01100//Metabolic pathways;K15777//4,5-DOPA dioxygenase extradiol [EC:1.13.11.-]+ko00965//Betalain biosynthesis;K16196//eukaryotic translation initiation factor 2-alpha kinase 4 [EC:2.7.11.1]+ko04141//Protein processing in endoplasmic reticulum;K04125//gibberellin 2…
LOC_Os12g33130	13.313	120.496	3.17377	2.31026e-269
LOC_Os11g02520	0.443	4.68	3.18465	7.80524e-24	GO:0043229//intracellular organelle;GO:0043227//membrane-bounded organelle;GO:0043231//intracellular membrane-bounded organelle;GO:0005622//intracellular;GO:0005634//nucleus;GO:0043226//organelle;GO:0097159//organic cyclic compound binding;GO:0005488//binding;GO:0003677//DNA binding;GO:0043565//sequence-specific DNA binding;GO:0003676//nucleic acid binding;GO:0003700//DNA-binding transcription fa…	K13459//disease resistance protein RPS2+ko04626//Plant-pathogen interaction
LOC_Os04g09860	0.536	10.133	3.20425	7.74901e-12
LOC_Os01g71810	0.096	1.5	3.21283	1.12148e-12	GO:0044238//primary metabolic process;GO:0008152//metabolic process;GO:0071704//organic substance metabolic process;GO:0005975//carbohydrate metabolic process;GO:0071944//cell periphery;GO:0031224//intrinsic component of membrane;GO:0046658//anchored component of plasma membrane;GO:0031226//intrinsic component of plasma membrane;GO:0016020//membrane;GO:0031225//anchored component of membrane;GO:0…	K19891//glucan endo-1,3-beta-glucosidase 1/2/3 [EC:3.2.1.39]+ko00500//Starch and sucrose metabolism;K19892//glucan endo-1,3-beta-glucosidase 4 [EC:3.2.1.39]+ko00500//Starch and sucrose metabolism
LOC_Os01g08530	0.013	0.686	3.226	1.77269e-09		K10955//mucin-2
LOC_Os02g30010	0.163	3.573	3.22964	9.8012e-11
LOC_Os11g35540	0.183	1.976	3.24637	7.18533e-34
LOC_Os01g72370	0.086	1.096	3.28262	9.09039e-15	GO:1900376//regulation of secondary metabolite biosynthetic process;GO:1900378//positive regulation of secondary metabolite biosynthetic process;GO:0051252//regulation of RNA metabolic process;GO:0050896//response to stimulus;GO:0010033//response to organic substance;GO:0065007//biological regulation;GO:0009966//regulation of signal transduction;GO:0019219//regulation of nucleobase-containing com…	K18486//heart-and neural crest derivatives-expressed protein 2;K17987//next to BRCA1 gene 1 protein;K18486//heart-and neural crest derivatives-expressed protein 2;K20558//transcription factor SPEECHLESS+ko04016//MAPK signaling pathway - plant;K18486//heart-and neural crest derivatives-expressed protein 2;K17987//next to BRCA1 gene 1 protein
LOC_Os07g04430	0.016	0.95	3.29753	6.65218e-10	GO:0043229//intracellular organelle;GO:0043226//organelle;GO:0043231//intracellular membrane-bounded organelle;GO:0005622//intracellular;GO:0005634//nucleus;GO:0043227//membrane-bounded organelle;GO:1901363//heterocyclic compound binding;GO:0003676//nucleic acid binding;GO:0003677//DNA binding;GO:0097159//organic cyclic compound binding;GO:0005488//binding;	K09422//transcription factor MYB, plant
LOC_Os12g29710	0	0.196	3.30814	2.15053e-09	GO:0043531//ADP binding;GO:0030554//adenyl nucleotide binding;GO:0032553//ribonucleotide binding;GO:0032559//adenyl ribonucleotide binding;GO:0005488//binding;GO:0097159//organic cyclic compound binding;GO:0036094//small molecule binding;GO:0097367//carbohydrate derivative binding;GO:0043168//anion binding;GO:0043167//ion binding;GO:1901363//heterocyclic compound binding;GO:0032555//purine ribonu…	K15078//structure-specific endonuclease subunit SLX1 [EC:3.6.1.-]
LOC_Os05g23050	0	0.373	3.30815	2.15034e-09	GO:0004519//endonuclease activity;GO:0016893//endonuclease activity, active with either ribo- or deoxyribonucleic acids and producing 5'-phosphomonoesters;GO:0004518//nuclease activity;GO:0043169//cation binding;GO:0004521//endoribonuclease activity;GO:0004540//ribonuclease activity;GO:0003676//nucleic acid binding;GO:0003824//catalytic activity;GO:0140098//catalytic activity, acting on RNA;GO:00…	K08738//cytochrome c;K04733//interleukin-1 receptor-associated kinase 4 [EC:2.7.11.1];K07277//outer membrane protein insertion porin family
LOC_Os12g32390	0.26	4.136	3.32618	5.27879e-16
LOC_Os01g70490	0.566	6.01	3.33735	9.59628e-81	GO:0015672//monovalent inorganic cation transport;GO:0006810//transport;GO:0006811//ion transport;GO:0051234//establishment of localization;GO:0030001//metal ion transport;GO:0006813//potassium ion transport;GO:0051179//localization;GO:0006812//cation transport;GO:0031224//intrinsic component of membrane;GO:0016021//integral component of membrane;GO:0016020//membrane;GO:0015318//inorganic molecul…	K03549//KUP system potassium uptake protein
LOC_Os05g41050	0.023	1.55	3.36431	2.41727e-10	GO:0031224//intrinsic component of membrane;GO:0016021//integral component of membrane;GO:0016020//membrane;
LOC_Os04g09900	0.11	1.426	3.36694	2.76832e-22	GO:0008610//lipid biosynthetic process;GO:0009987//cellular process;GO:0065008//regulation of biological quality;GO:0016102//diterpenoid biosynthetic process;GO:0006082//organic acid metabolic process;GO:0008152//metabolic process;GO:0043436//oxoacid metabolic process;GO:0008299//isoprenoid biosynthetic process;GO:0019752//carboxylic acid metabolic process;GO:0006720//isoprenoid metabolic process…	K14043//syn-copalyl-diphosphate synthase [EC:5.5.1.14]+ko00904//Diterpenoid biosynthesis+ko01110//Biosynthesis of secondary metabolites;K04120//ent-copalyl diphosphate synthase [EC:5.5.1.13]+ko00904//Diterpenoid biosynthesis+ko01100//Metabolic pathways+ko01110//Biosynthesis of secondary metabolites;K14043//syn-copalyl-diphosphate synthase [EC:5.5.1.14]+ko00904//Diterpenoid biosynthesis+ko01110//B…
LOC_Os01g62540	0	1.093	3.39439	7.00337e-10	GO:0016020//membrane;GO:0031224//intrinsic component of membrane;GO:0016021//integral component of membrane;
LOC_Os12g27254	0.02	0.72	3.40619	2.29119e-11	GO:0016746//transferase activity, transferring acyl groups;GO:0016747//transferase activity, transferring acyl groups other than amino-acyl groups;GO:0003824//catalytic activity;GO:0050734//hydroxycinnamoyltransferase activity;GO:0016740//transferase activity;	K19861//benzyl alcohol O-benzoyltransferase [EC:2.3.1.196 2.3.1.232]
LOC_Os05g04500	0.073	1.466	3.43089	9.16812e-15	GO:0042743//hydrogen peroxide metabolic process;GO:0006950//response to stress;GO:0006979//response to oxidative stress;GO:0044237//cellular metabolic process;GO:0072593//reactive oxygen species metabolic process;GO:0009056//catabolic process;GO:0008152//metabolic process;GO:0042744//hydrogen peroxide catabolic process;GO:0009987//cellular process;GO:0016999//antibiotic metabolic process;GO:00171…	K00430//peroxidase [EC:1.11.1.7]+ko01100//Metabolic pathways+ko01110//Biosynthesis of secondary metabolites+ko00940//Phenylpropanoid biosynthesis
LOC_Os10g42130	0.06	1.19	3.45915	1.05465e-15	GO:0065007//biological regulation;GO:0019219//regulation of nucleobase-containing compound metabolic process;GO:0010556//regulation of macromolecule biosynthetic process;GO:1903506//regulation of nucleic acid-templated transcription;GO:0010468//regulation of gene expression;GO:0051171//regulation of nitrogen compound metabolic process;GO:2001141//regulation of RNA biosynthetic process;GO:0080090/…	K00521//ferric-chelate reductase [EC:1.16.1.7];K13126//polyadenylate-binding protein+ko03015//mRNA surveillance pathway+ko03018//RNA degradation+ko03013//RNA transport;K17987//next to BRCA1 gene 1 protein
LOC_Os10g32290	0	0.593	3.46154	2.82013e-10		K02218//casein kinase 1 [EC:2.7.11.1];K05291//phosphatidylinositol glycan, class S+ko01100//Metabolic pathways+ko00563//Glycosylphosphatidylinositol (GPI)-anchor biosynthesis;K00430//peroxidase [EC:1.11.1.7]+ko01100//Metabolic pathways+ko01110//Biosynthesis of secondary metabolites+ko00940//Phenylpropanoid biosynthesis;K14318//nuclear pore complex protein Nup88+ko03013//RNA transport;K07904//Ras-…
LOC_Os05g30500	0.52	6.943	3.46493	3.97772e-31	GO:0003677//DNA binding;GO:0003676//nucleic acid binding;GO:0005488//binding;GO:0097159//organic cyclic compound binding;GO:0003723//RNA binding;GO:1901363//heterocyclic compound binding;	K22020//mucin-19
LOC_Os01g10110	0.086	1.33	3.47467	2.66902e-21	GO:0010033//response to organic substance;GO:0071704//organic substance metabolic process;GO:0007165//signal transduction;GO:0009725//response to hormone;GO:0071495//cellular response to endogenous stimulus;GO:0065008//regulation of biological quality;GO:0010817//regulation of hormone levels;GO:0061458//reproductive system development;GO:0009791//post-embryonic development;GO:0009308//amine metab…	K00279//cytokinin dehydrogenase [EC:1.5.99.12]+ko00908//Zeatin biosynthesis
LOC_Os05g36210	0.2	5.313	3.507	1.08501e-13
LOC_Os08g10612	0	1.273	3.52489	1.02656e-10
LOC_Os12g29680	0	1.786	3.53204	9.0873e-11
LOC_Os11g42220	0.013	0.693	3.53291	2.51713e-12	GO:0009808//lignin metabolic process;GO:1901361//organic cyclic compound catabolic process;GO:0044248//cellular catabolic process;GO:0071704//organic substance metabolic process;GO:0044237//cellular metabolic process;GO:0046271//phenylpropanoid catabolic process;GO:1901575//organic substance catabolic process;GO:0008152//metabolic process;GO:0019439//aromatic compound catabolic process;GO:0046274…	K05909//laccase [EC:1.10.3.2]
LOC_Os05g36240	0	0.68	3.55046	7.55783e-11	GO:0009987//cellular process;GO:0032196//transposition;	K10761//tRNA(His) guanylyltransferase [EC:2.7.7.79]
LOC_Os04g58050	0.4	5.486	3.55399	2.92339e-40
LOC_Os03g01320	2.163	27.173	3.6139	4.45227e-146		K02184//formin 2;K10747//DNA ligase 1 [EC:6.5.1.1 6.5.1.6 6.5.1.7]+ko03420//Nucleotide excision repair+ko03030//DNA replication+ko03410//Base excision repair+ko03430//Mismatch repair
LOC_Os07g10850	0.263	3.41	3.63138	4.67466e-95	GO:0043170//macromolecule metabolic process;GO:0034641//cellular nitrogen compound metabolic process;GO:0044237//cellular metabolic process;GO:0090304//nucleic acid metabolic process;GO:0015074//DNA integration;GO:0006725//cellular aromatic compound metabolic process;GO:0044260//cellular macromolecule metabolic process;GO:0046483//heterocycle metabolic process;GO:0044238//primary metabolic proces…	K00284//glutamate synthase (ferredoxin) [EC:1.4.7.1]+ko00910//Nitrogen metabolism+ko00630//Glyoxylate and dicarboxylate metabolism;K22686//pro-apoptotic serine protease NMA111 [EC:3.4.21.-];K12447//UDP-sugar pyrophosphorylase [EC:2.7.7.64]+ko00520//Amino sugar and nucleotide sugar metabolism+ko00040//Pentose and glucuronate interconversions+ko01100//Metabolic pathways+ko00052//Galactose metabolis…
LOC_Os11g31050	0	0.35	3.63171	1.97241e-11	GO:1901360//organic cyclic compound metabolic process;GO:0071704//organic substance metabolic process;GO:0044260//cellular macromolecule metabolic process;GO:0006725//cellular aromatic compound metabolic process;GO:0009987//cellular process;GO:0044238//primary metabolic process;GO:0008152//metabolic process;GO:0006139//nucleobase-containing compound metabolic process;GO:0006259//DNA metabolic pro…	K12349//neutral ceramidase [EC:3.5.1.23]+ko00600//Sphingolipid metabolism+ko01100//Metabolic pathways;K02469//DNA gyrase subunit A [EC:5.99.1.3];K16196//eukaryotic translation initiation factor 2-alpha kinase 4 [EC:2.7.11.1]+ko04141//Protein processing in endoplasmic reticulum;K09338//homeobox-leucine zipper protein
LOC_Os08g39660	0.116	2.173	3.69338	7.00161e-23	GO:0008152//metabolic process;GO:0009058//biosynthetic process;GO:0008610//lipid biosynthetic process;GO:0044255//cellular lipid metabolic process;GO:0006720//isoprenoid metabolic process;GO:0016101//diterpenoid metabolic process;GO:0044238//primary metabolic process;GO:0071704//organic substance metabolic process;GO:0006721//terpenoid metabolic process;GO:1901576//organic substance biosynthetic …	K21718//oryzalexin E synthase [EC:1.14.14.122]+ko00904//Diterpenoid biosynthesis+ko01110//Biosynthesis of secondary metabolites;K16084//ent-cassa-12,15-diene 11-hydroxylase / oryzalexin D synthase [EC:1.14.14.112 1.14.14.123]+ko00904//Diterpenoid biosynthesis+ko01110//Biosynthesis of secondary metabolites
LOC_Os01g62740	0	1.39	3.71264	5.30845e-12
LOC_Os02g36110	0.18	2.83	3.73266	2.66659e-28	GO:0016114//terpenoid biosynthetic process;GO:0008299//isoprenoid biosynthetic process;GO:0044255//cellular lipid metabolic process;GO:0051501//diterpene phytoalexin metabolic process;GO:0009404//toxin metabolic process;GO:0009058//biosynthetic process;GO:0044550//secondary metabolite biosynthetic process;GO:0044238//primary metabolic process;GO:0055114//oxidation-reduction process;GO:0051502//di…	K16084//ent-cassa-12,15-diene 11-hydroxylase / oryzalexin D synthase [EC:1.14.14.112 1.14.14.123]+ko00904//Diterpenoid biosynthesis+ko01110//Biosynthesis of secondary metabolites
LOC_Os04g34500	0.013	1.043	3.73468	4.88033e-13	GO:0046483//heterocycle metabolic process;GO:0006139//nucleobase-containing compound metabolic process;GO:1901360//organic cyclic compound metabolic process;GO:0044260//cellular macromolecule metabolic process;GO:0006807//nitrogen compound metabolic process;GO:0044238//primary metabolic process;GO:0071704//organic substance metabolic process;GO:0006725//cellular aromatic compound metabolic proces…	K20826//RNA polymerase II-associated protein 1;K09571//FK506-binding protein 4/5 [EC:5.2.1.8];K11593//eukaryotic translation initiation factor 2C;K11982//E3 ubiquitin-protein ligase RNF115/126 [EC:2.3.2.27];K15176//RNA polymerase-associated protein CTR9
LOC_Os11g41780	0	0.44	3.78323	1.81653e-12
LOC_Os05g34490	0.02	1.043	3.79198	1.81536e-14
LOC_Os07g45560	0.006	0.326	3.79259	2.00513e-14	GO:0031224//intrinsic component of membrane;GO:0016020//membrane;GO:0016021//integral component of membrane;
LOC_Os08g33580	0	1.7	3.79509	1.50935e-12	GO:0005488//binding;GO:0008270//zinc ion binding;GO:0097159//organic cyclic compound binding;GO:0043167//ion binding;GO:0046872//metal ion binding;GO:0046914//transition metal ion binding;GO:0043169//cation binding;GO:0003676//nucleic acid binding;GO:1901363//heterocyclic compound binding;	K17086//transmembrane 9 superfamily member 2/4;K11253//histone H3
LOC_Os12g02170	0.013	1.333	3.82091	9.95469e-14
LOC_Os07g48800	0.08	3.336	3.8266	7.09557e-16	GO:0019219//regulation of nucleobase-containing compound metabolic process;GO:0031323//regulation of cellular metabolic process;GO:0065009//regulation of molecular function;GO:0050794//regulation of cellular process;GO:0051252//regulation of RNA metabolic process;GO:0009889//regulation of biosynthetic process;GO:0050789//regulation of biological process;GO:0010468//regulation of gene expression;G…
LOC_Os11g04040	0.036	1.056	3.82756	7.9815e-16	GO:0007154//cell communication;GO:0007166//cell surface receptor signaling pathway;GO:0050896//response to stimulus;GO:0050794//regulation of cellular process;GO:0051716//cellular response to stimulus;GO:0007165//signal transduction;GO:0065007//biological regulation;GO:0023052//signaling;GO:0009987//cellular process;GO:0050789//regulation of biological process;GO:0035639//purine ribonucleoside tr…	K13343//peroxin-14+ko04146//Peroxisome;K18195//rhamnogalacturonan endolyase [EC:4.2.2.23];K22804//structural maintenance of chromosomes protein 6;K13447//respiratory burst oxidase [EC:1.6.3.- 1.11.1.-]+ko04016//MAPK signaling pathway - plant+ko04626//Plant-pathogen interaction;K12879//THO complex subunit 2+ko03040//Spliceosome+ko03013//RNA transport
LOC_Os06g44800	0.006	0.563	3.83424	7.7636e-14	GO:0005488//binding;GO:0097159//organic cyclic compound binding;GO:1901363//heterocyclic compound binding;GO:0005515//protein binding;GO:0003676//nucleic acid binding;GO:0046983//protein dimerization activity;GO:0003677//DNA binding;	K14326//regulator of nonsense transcripts 1 [EC:3.6.4.-]+ko03015//mRNA surveillance pathway+ko03013//RNA transport;K05658//ATP-binding cassette, subfamily B (MDR/TAP), member 1 [EC:7.6.2.2]+ko02010//ABC transporters;K01188//beta-glucosidase [EC:3.2.1.21]+ko01100//Metabolic pathways+ko00500//Starch and sucrose metabolism+ko01110//Biosynthesis of secondary metabolites+ko00460//Cyanoamino acid metab…
LOC_Os10g41838	0.75	10.553	3.83821	6.45758e-84	GO:0005515//protein binding;GO:0005488//binding;GO:0046983//protein dimerization activity;	K01188//beta-glucosidase [EC:3.2.1.21]+ko01100//Metabolic pathways+ko00500//Starch and sucrose metabolism+ko01110//Biosynthesis of secondary metabolites+ko00460//Cyanoamino acid metabolism+ko00940//Phenylpropanoid biosynthesis;K18757//la-related protein 1;K02925//large subunit ribosomal protein L3e+ko03010//Ribosome
LOC_Os04g49210	0.046	1.356	3.85316	1.85715e-18	GO:0046872//metal ion binding;GO:0016491//oxidoreductase activity;GO:0005488//binding;GO:0043169//cation binding;GO:0043167//ion binding;GO:0003824//catalytic activity;GO:0051213//dioxygenase activity;	K00475//naringenin 3-dioxygenase [EC:1.14.11.9]+ko01100//Metabolic pathways+ko01110//Biosynthesis of secondary metabolites+ko00941//Flavonoid biosynthesis
LOC_Os07g11150	0.366	6.47	3.85699	1.50091e-34
LOC_Os10g24170	0	1.076	3.88531	2.78222e-13	GO:0140096//catalytic activity, acting on a protein;GO:0004190//aspartic-type endopeptidase activity;GO:0016787//hydrolase activity;GO:0008233//peptidase activity;GO:0003824//catalytic activity;GO:0070001//aspartic-type peptidase activity;GO:0004175//endopeptidase activity;GO:0070011//peptidase activity, acting on L-amino acid peptides;	K02469//DNA gyrase subunit A [EC:5.99.1.3];K13116//ATP-dependent RNA helicase DDX41 [EC:3.6.4.13];K13356//alcohol-forming fatty acyl-CoA reductase [EC:1.2.1.84]+ko04146//Peroxisome+ko00073//Cutin, suberine and wax biosynthesis;K05605//3-hydroxyisobutyryl-CoA hydrolase [EC:3.1.2.4]+ko00410//beta-Alanine metabolism+ko00280//Valine, leucine and isoleucine degradation+ko00640//Propanoate metabolism+k…
LOC_Os05g45170	0	1.526	3.90358	2.33332e-13	GO:0016757//transferase activity, transferring glycosyl groups;GO:0003824//catalytic activity;GO:0016758//transferase activity, transferring hexosyl groups;GO:0016740//transferase activity;	K22845//phlorizin synthase [EC:2.4.1.357]+ko01110//Biosynthesis of secondary metabolites+ko00941//Flavonoid biosynthesis
LOC_Os10g30240	0	2.883	3.91609	1.69884e-13	GO:0046914//transition metal ion binding;GO:1901363//heterocyclic compound binding;GO:0046872//metal ion binding;GO:0097159//organic cyclic compound binding;GO:0005488//binding;GO:0003676//nucleic acid binding;GO:0008270//zinc ion binding;GO:0043169//cation binding;GO:0043167//ion binding;
LOC_Os03g58320	0.04	1.68	3.96353	3.37753e-17	GO:0046483//heterocycle metabolic process;GO:0044281//small molecule metabolic process;GO:0006586//indolalkylamine metabolic process;GO:0016053//organic acid biosynthetic process;GO:0006807//nitrogen compound metabolic process;GO:0034641//cellular nitrogen compound metabolic process;GO:0044249//cellular biosynthetic process;GO:0044271//cellular nitrogen compound biosynthetic process;GO:0006576//c…	K13222//indole-3-glycerol-phosphate lyase [EC:4.1.2.8]+ko00402//Benzoxazinoid biosynthesis+ko01100//Metabolic pathways
LOC_Os01g42520	0.283	5.303	4.0095	3.70117e-54		K13172//serine/arginine repetitive matrix protein 2;K22020//mucin-19
LOC_Os01g58100	0.01	1.07	4.03578	1.33328e-15	GO:0042440//pigment metabolic process;GO:0008152//metabolic process;GO:0046148//pigment biosynthetic process;GO:0031224//intrinsic component of membrane;GO:0016020//membrane;GO:0016021//integral component of membrane;GO:0043169//cation binding;GO:0003824//catalytic activity;GO:0004097//catechol oxidase activity;GO:0046872//metal ion binding;GO:0097159//organic cyclic compound binding;GO:0016679//…	K00422//polyphenol oxidase [EC:1.10.3.1]+ko00350//Tyrosine metabolism+ko01100//Metabolic pathways+ko00950//Isoquinoline alkaloid biosynthesis+ko01110//Biosynthesis of secondary metabolites
LOC_Os03g01300	12.663	208.32	4.03967	0
LOC_Os07g08160	1.026	18.69	4.08116	6.31239e-80	GO:0031984//organelle subcompartment;GO:0005737//cytoplasm;GO:0016020//membrane;GO:0043227//membrane-bounded organelle;GO:0005622//intracellular;GO:0043229//intracellular organelle;GO:0009535//chloroplast thylakoid membrane;GO:0009507//chloroplast;GO:0009536//plastid;GO:0034357//photosynthetic membrane;GO:0031976//plastid thylakoid;GO:0009534//chloroplast thylakoid;GO:0043226//organelle;GO:004323…	K22139//mitochondrial pyruvate carrier 2;K00430//peroxidase [EC:1.11.1.7]+ko01100//Metabolic pathways+ko01110//Biosynthesis of secondary metabolites+ko00940//Phenylpropanoid biosynthesis
LOC_Os04g34170	0.08	2.72	4.26433	2.4688e-26		K10955//mucin-2;K10955//mucin-2
LOC_Os05g01330	0.676	16.2	4.30275	2.0992e-47	GO:0016020//membrane;GO:0031224//intrinsic component of membrane;GO:0016021//integral component of membrane;	K14709//solute carrier family 39 (zinc transporter), member 1/2/3
LOC_Os11g35300	0.16	5.533	4.35516	2.48843e-29		K13495//cis-zeatin O-glucosyltransferase [EC:2.4.1.215]+ko00908//Zeatin biosynthesis
LOC_Os12g27220	0	1.536	4.36057	2.62424e-17	GO:0016747//transferase activity, transferring acyl groups other than amino-acyl groups;GO:0003824//catalytic activity;GO:0050734//hydroxycinnamoyltransferase activity;GO:0016746//transferase activity, transferring acyl groups;GO:0016740//transferase activity;	K19861//benzyl alcohol O-benzoyltransferase [EC:2.3.1.196 2.3.1.232]
LOC_Os04g34490	0.033	2.096	4.40734	2.51116e-22	GO:0071944//cell periphery;GO:0016020//membrane;GO:0031224//intrinsic component of membrane;GO:0016021//integral component of membrane;GO:0005886//plasma membrane;GO:0022857//transmembrane transporter activity;GO:0005215//transporter activity;	K17500//integrin-linked kinase-associated serine/threonine phosphatase 2C [EC:3.1.3.16]
LOC_Os12g29690	0	0.48	4.44744	3.54656e-18	GO:0097367//carbohydrate derivative binding;GO:0032553//ribonucleotide binding;GO:0043168//anion binding;GO:0043531//ADP binding;GO:0017076//purine nucleotide binding;GO:0032559//adenyl ribonucleotide binding;GO:1901265//nucleoside phosphate binding;GO:0005488//binding;GO:1901363//heterocyclic compound binding;GO:0097159//organic cyclic compound binding;GO:0032555//purine ribonucleotide binding;G…	K15078//structure-specific endonuclease subunit SLX1 [EC:3.6.1.-]
LOC_Os09g10650	0.006	0.583	4.49044	4.88563e-20	GO:0016301//kinase activity;GO:0035639//purine ribonucleoside triphosphate binding;GO:0036094//small molecule binding;GO:0005524//ATP binding;GO:0032559//adenyl ribonucleotide binding;GO:0016307//phosphatidylinositol phosphate kinase activity;GO:0016740//transferase activity;GO:0097367//carbohydrate derivative binding;GO:0030554//adenyl nucleotide binding;GO:0008144//drug binding;GO:0005488//bind…	K00921//1-phosphatidylinositol-3-phosphate 5-kinase [EC:2.7.1.150]+ko04145//Phagosome+ko01100//Metabolic pathways+ko04070//Phosphatidylinositol signaling system+ko00562//Inositol phosphate metabolism
LOC_Os11g14280	0	0.74	4.55311	3.55053e-19	GO:0031224//intrinsic component of membrane;GO:0016020//membrane;GO:0016021//integral component of membrane;GO:0005515//protein binding;GO:0005488//binding;GO:0046983//protein dimerization activity;	K10380//ankyrin;K02925//large subunit ribosomal protein L3e+ko03010//Ribosome;K12524//bifunctional aspartokinase / homoserine dehydrogenase 1 [EC:2.7.2.4 1.1.1.3]+ko00300//Lysine biosynthesis+ko01230//Biosynthesis of amino acids+ko01100//Metabolic pathways+ko01110//Biosynthesis of secondary metabolites+ko00261//Monobactam biosynthesis+ko00260//Glycine, serine and threonine metabolism+ko00270//Cys…
LOC_Os12g30550	0.033	3.113	4.58799	6.86624e-23	GO:0009987//cellular process;GO:0071554//cell wall organization or biogenesis;GO:0071669//plant-type cell wall organization or biogenesis;GO:0016021//integral component of membrane;GO:0031224//intrinsic component of membrane;GO:0016020//membrane;GO:0043169//cation binding;GO:0005488//binding;GO:0005509//calcium ion binding;GO:0098772//molecular function regulator;GO:0046872//metal ion binding;GO:…	K05747//Wiskott-Aldrich syndrome protein+ko04144//Endocytosis;K02184//formin 2
LOC_Os07g41060	0.163	5.48	4.65103	8.54311e-50	GO:0016614//oxidoreductase activity, acting on CH-OH group of donors;GO:0016491//oxidoreductase activity;GO:0003824//catalytic activity;GO:0016616//oxidoreductase activity, acting on the CH-OH group of donors, NAD or NADP as acceptor;GO:0005488//binding;	K09753//cinnamoyl-CoA reductase [EC:1.2.1.44]+ko01100//Metabolic pathways+ko01110//Biosynthesis of secondary metabolites+ko00940//Phenylpropanoid biosynthesis;K13082//bifunctional dihydroflavonol 4-reductase/flavanone 4-reductase [EC:1.1.1.219 1.1.1.234]+ko01100//Metabolic pathways+ko01110//Biosynthesis of secondary metabolites+ko00941//Flavonoid biosynthesis
LOC_Os12g02210	0.18	8.776	4.71862	3.54103e-34	GO:0009987//cellular process;GO:0043170//macromolecule metabolic process;GO:0008152//metabolic process;GO:0044237//cellular metabolic process;GO:0019941//modification-dependent protein catabolic process;GO:1901575//organic substance catabolic process;GO:1901564//organonitrogen compound metabolic process;GO:0009056//catabolic process;GO:0044260//cellular macromolecule metabolic process;GO:0044267/…	K16286//E3 ubiquitin-protein ligase EL5 [EC:2.3.2.27];K19038//E3 ubiquitin-protein ligase ATL41 [EC:2.3.2.27]
LOC_Os06g15610	0	14.73	4.75756	2.4049e-21
LOC_Os04g17660	3.443	97.06	4.77578	0		K22547//arsenate reductase [EC:1.20.4.1];K22547//arsenate reductase [EC:1.20.4.1];K22547//arsenate reductase [EC:1.20.4.1]
LOC_Os07g08150	0.686	21.953	4.85092	1.46928e-115	GO:0009507//chloroplast;GO:0009536//plastid;GO:0043226//organelle;GO:0034357//photosynthetic membrane;GO:0031984//organelle subcompartment;GO:0009534//chloroplast thylakoid;GO:0042651//thylakoid membrane;GO:0016020//membrane;GO:0031976//plastid thylakoid;GO:0009579//thylakoid;GO:0005622//intracellular;GO:0009535//chloroplast thylakoid membrane;GO:0005737//cytoplasm;GO:0043231//intracellular membr…	K22139//mitochondrial pyruvate carrier 2;K14325//RNA-binding protein with serine-rich domain 1+ko03015//mRNA surveillance pathway+ko03013//RNA transport;K13171//serine/arginine repetitive matrix protein 1+ko03015//mRNA surveillance pathway+ko03013//RNA transport
LOC_Os02g52730	0.206	7.17	4.86491	1.82992e-76	GO:0008152//metabolic process;GO:0006082//organic acid metabolic process;GO:0042126//nitrate metabolic process;GO:0006807//nitrogen compound metabolic process;GO:0071941//nitrogen cycle metabolic process;GO:0071704//organic substance metabolic process;GO:0044281//small molecule metabolic process;GO:0043436//oxoacid metabolic process;GO:0042128//nitrate assimilation;GO:2001057//reactive nitrogen s…	K00366//ferredoxin-nitrite reductase [EC:1.7.7.1]+ko00910//Nitrogen metabolism
LOC_Os08g33550	0.03	2.036	4.88366	8.08681e-31	GO:0003676//nucleic acid binding;GO:0097159//organic cyclic compound binding;GO:0005488//binding;GO:0046914//transition metal ion binding;GO:1901363//heterocyclic compound binding;GO:0008270//zinc ion binding;GO:0043167//ion binding;GO:0046872//metal ion binding;GO:0043169//cation binding;	K17086//transmembrane 9 superfamily member 2/4;K17604//zinc finger SWIM domain-containing protein 3
LOC_Os06g49350	0.066	2.35	4.9099	6.23286e-77	GO:0044260//cellular macromolecule metabolic process;GO:0006725//cellular aromatic compound metabolic process;GO:0043170//macromolecule metabolic process;GO:0046483//heterocycle metabolic process;GO:0006259//DNA metabolic process;GO:0034641//cellular nitrogen compound metabolic process;GO:0044238//primary metabolic process;GO:0006139//nucleobase-containing compound metabolic process;GO:0008152//m…	K12447//UDP-sugar pyrophosphorylase [EC:2.7.7.64]+ko00520//Amino sugar and nucleotide sugar metabolism+ko00040//Pentose and glucuronate interconversions+ko01100//Metabolic pathways+ko00052//Galactose metabolism+ko00053//Ascorbate and aldarate metabolism;K00284//glutamate synthase (ferredoxin) [EC:1.4.7.1]+ko00910//Nitrogen metabolism+ko00630//Glyoxylate and dicarboxylate metabolism;K22686//pro-ap…
LOC_Os05g45160	0.003	1.03	5.00359	2.68888e-26	GO:0006259//DNA metabolic process;GO:0044260//cellular macromolecule metabolic process;GO:0044238//primary metabolic process;GO:0015074//DNA integration;GO:0090304//nucleic acid metabolic process;GO:0008152//metabolic process;GO:0034641//cellular nitrogen compound metabolic process;GO:0006139//nucleobase-containing compound metabolic process;GO:0043170//macromolecule metabolic process;GO:0006725/…	K15777//4,5-DOPA dioxygenase extradiol [EC:1.13.11.-]+ko00965//Betalain biosynthesis;K04125//gibberellin 2beta-dioxygenase [EC:1.14.11.13]+ko00904//Diterpenoid biosynthesis+ko01110//Biosynthesis of secondary metabolites;K16196//eukaryotic translation initiation factor 2-alpha kinase 4 [EC:2.7.11.1]+ko04141//Protein processing in endoplasmic reticulum;K03686//molecular chaperone DnaJ
LOC_Os01g66930	0	2.27	5.15766	4.20216e-26		K02218//casein kinase 1 [EC:2.7.11.1];K05291//phosphatidylinositol glycan, class S+ko01100//Metabolic pathways+ko00563//Glycosylphosphatidylinositol (GPI)-anchor biosynthesis;K00430//peroxidase [EC:1.11.1.7]+ko01100//Metabolic pathways+ko01110//Biosynthesis of secondary metabolites+ko00940//Phenylpropanoid biosynthesis;K07904//Ras-related protein Rab-11A+ko04144//Endocytosis;K14318//nuclear pore …
LOC_Os07g05840	0.11	5.75	5.27074	4.8358e-57	GO:0009987//cellular process;GO:0032196//transposition;	K10761//tRNA(His) guanylyltransferase [EC:2.7.7.79]
LOC_Os03g50670	0.05	2.85	5.32518	4.60828e-59	GO:1901363//heterocyclic compound binding;GO:0005488//binding;GO:0003676//nucleic acid binding;GO:0097159//organic cyclic compound binding;	K02178//checkpoint serine/threonine-protein kinase [EC:2.7.11.1];K14300//nuclear pore complex protein Nup133+ko03013//RNA transport;K02469//DNA gyrase subunit A [EC:5.99.1.3];K13336//peroxin-3+ko04146//Peroxisome;K11446//histone demethylase JARID1 [EC:1.14.11.-]
LOC_Os07g05850	0	1.696	5.40441	2.32877e-29
LOC_Os03g02470	0.04	5.44	5.50105	8.2945e-39
LOC_Os01g65110	0.01	3.516	5.67104	4.50543e-36	GO:0031224//intrinsic component of membrane;GO:0016020//membrane;GO:0016021//integral component of membrane;GO:0015295//solute:proton symporter activity;GO:0035673//oligopeptide transmembrane transporter activity;GO:0015293//symporter activity;GO:0015075//ion transmembrane transporter activity;GO:0015078//proton transmembrane transporter activity;GO:0022890//inorganic cation transmembrane transpo…	K14638//solute carrier family 15 (peptide/histidine transporter), member 3/4
LOC_Os02g53240	0.31	31.193	5.68221	2.40827e-54
LOC_Os11g08610	0.003	1.61	5.71865	7.52052e-37	GO:0008152//metabolic process;GO:0071704//organic substance metabolic process;GO:0034641//cellular nitrogen compound metabolic process;GO:0046483//heterocycle metabolic process;GO:0044260//cellular macromolecule metabolic process;GO:0006725//cellular aromatic compound metabolic process;GO:1901360//organic cyclic compound metabolic process;GO:0043170//macromolecule metabolic process;GO:0044238//pr…	K12349//neutral ceramidase [EC:3.5.1.23]+ko00600//Sphingolipid metabolism+ko01100//Metabolic pathways;K19525//vacuolar protein sorting-associated protein 13A/C;K02469//DNA gyrase subunit A [EC:5.99.1.3]
LOC_Os03g43100	0.02	6.1	5.7327	4.23309e-37	GO:0016020//membrane;GO:0016021//integral component of membrane;GO:0031224//intrinsic component of membrane;
LOC_Os11g14270	0	2.336	5.97593	6.23726e-38	GO:0016020//membrane;GO:0016021//integral component of membrane;GO:0031224//intrinsic component of membrane;GO:0005488//binding;GO:0005515//protein binding;GO:0046983//protein dimerization activity;	K02925//large subunit ribosomal protein L3e+ko03010//Ribosome;K12524//bifunctional aspartokinase / homoserine dehydrogenase 1 [EC:2.7.2.4 1.1.1.3]+ko00300//Lysine biosynthesis+ko01230//Biosynthesis of amino acids+ko01100//Metabolic pathways+ko01110//Biosynthesis of secondary metabolites+ko00261//Monobactam biosynthesis+ko00260//Glycine, serine and threonine metabolism+ko00270//Cysteine and methio…
LOC_Os08g07100	0.01	5.353	6.07208	5.8122e-43	GO:0010333//terpene synthase activity;GO:0016838//carbon-oxygen lyase activity, acting on phosphates;GO:0043167//ion binding;GO:0016829//lyase activity;GO:0003824//catalytic activity;GO:0005488//binding;GO:0016835//carbon-oxygen lyase activity;GO:0046872//metal ion binding;GO:0000287//magnesium ion binding;GO:0043169//cation binding;	K22061//beta-sesquiphellandrene synthase [EC:4.2.3.123]
LOC_Os06g11830	0.013	3.983	6.10456	5.03868e-47	GO:0046983//protein dimerization activity;GO:0005515//protein binding;GO:0005488//binding;	K02925//large subunit ribosomal protein L3e+ko03010//Ribosome;K12524//bifunctional aspartokinase / homoserine dehydrogenase 1 [EC:2.7.2.4 1.1.1.3]+ko00300//Lysine biosynthesis+ko01230//Biosynthesis of amino acids+ko01100//Metabolic pathways+ko01110//Biosynthesis of secondary metabolites+ko00261//Monobactam biosynthesis+ko00260//Glycine, serine and threonine metabolism+ko00270//Cysteine and methio…
LOC_Os07g15340	0	3.136	6.14439	9.15482e-41	GO:0046983//protein dimerization activity;GO:0005515//protein binding;GO:0005488//binding;	K02925//large subunit ribosomal protein L3e+ko03010//Ribosome;K12524//bifunctional aspartokinase / homoserine dehydrogenase 1 [EC:2.7.2.4 1.1.1.3]+ko00300//Lysine biosynthesis+ko01230//Biosynthesis of amino acids+ko01100//Metabolic pathways+ko01110//Biosynthesis of secondary metabolites+ko00261//Monobactam biosynthesis+ko00260//Glycine, serine and threonine metabolism+ko00270//Cysteine and methio…
LOC_Os12g14440	0.253	26.253	6.20929	4.32641e-109	GO:0048046//apoplast;GO:0005576//extracellular region;GO:0005488//binding;GO:0030246//carbohydrate binding;	K04733//interleukin-1 receptor-associated kinase 4 [EC:2.7.11.1]
LOC_Os12g05290	0.09	8.84	6.32832	4.17194e-136	GO:0008152//metabolic process;GO:0009987//cellular process;GO:0015074//DNA integration;GO:0044237//cellular metabolic process;GO:0006807//nitrogen compound metabolic process;GO:0043170//macromolecule metabolic process;GO:0006259//DNA metabolic process;GO:0006139//nucleobase-containing compound metabolic process;GO:0006725//cellular aromatic compound metabolic process;GO:0044260//cellular macromol…	K00284//glutamate synthase (ferredoxin) [EC:1.4.7.1]+ko00910//Nitrogen metabolism+ko00630//Glyoxylate and dicarboxylate metabolism;K12447//UDP-sugar pyrophosphorylase [EC:2.7.7.64]+ko00520//Amino sugar and nucleotide sugar metabolism+ko00040//Pentose and glucuronate interconversions+ko01100//Metabolic pathways+ko00052//Galactose metabolism+ko00053//Ascorbate and aldarate metabolism;K22686//pro-ap…
LOC_Os08g07080	0.06	10.596	6.41785	1.64644e-73	GO:0010333//terpene synthase activity;GO:0000287//magnesium ion binding;GO:0046872//metal ion binding;GO:0005488//binding;GO:0043169//cation binding;GO:0043167//ion binding;GO:0016838//carbon-oxygen lyase activity, acting on phosphates;GO:0016829//lyase activity;GO:0003824//catalytic activity;GO:0016835//carbon-oxygen lyase activity;	K22061//beta-sesquiphellandrene synthase [EC:4.2.3.123]
LOC_Os12g24050	0.03	7.216	6.96423	1.45586e-99	GO:0034641//cellular nitrogen compound metabolic process;GO:0008152//metabolic process;GO:0044237//cellular metabolic process;GO:0006807//nitrogen compound metabolic process;GO:0015074//DNA integration;GO:0090304//nucleic acid metabolic process;GO:0006259//DNA metabolic process;GO:0009987//cellular process;GO:0006139//nucleobase-containing compound metabolic process;GO:0006725//cellular aromatic …	K12349//neutral ceramidase [EC:3.5.1.23]+ko00600//Sphingolipid metabolism+ko01100//Metabolic pathways;K19525//vacuolar protein sorting-associated protein 13A/C;K02469//DNA gyrase subunit A [EC:5.99.1.3]
LOC_Os02g07654	0	25.063	7.16081	8.32324e-61
LOC_Os04g49194	2.17	401.463	7.48465	0	GO:0016491//oxidoreductase activity;GO:0003824//catalytic activity;GO:0005488//binding;GO:0051213//dioxygenase activity;GO:0043167//ion binding;GO:0043169//cation binding;GO:0046872//metal ion binding;	K00475//naringenin 3-dioxygenase [EC:1.14.11.9]+ko01100//Metabolic pathways+ko01110//Biosynthesis of secondary metabolites+ko00941//Flavonoid biosynthesis

## Sheet: Table S2
Table S2. The common DEGs in OsF3H04g and OsF3H03g overexpression rice.
Gene ID	log2(04OE/ZH11)	log2(03OE/ZH11)	GO	Kegg Orthology
LOC_Os04g18400	-6.43886	-5.59419	GO:0090304//nucleic acid metabolic process;GO:0008152//metabolic process;GO:0071704//organic substance metabolic process;GO:0044237//cellular metabolic process;GO:0015074//DNA integration;GO:0034641//cellular nitrogen compound metabolic process;GO:0006807//nitrogen compound metabolic process;GO:0009987//cellular process;GO:0006725//cellular aromatic compound metabolic process;GO:0006139//nucleoba…	K14050//geranylgeranyl transferase type-2 subunit alpha [EC:2.5.1.60];K03686//molecular chaperone DnaJ
ChrSy.fgenesh.gene.54	-4.50643	-3.94905	GO:0044237//cellular metabolic process;GO:0090304//nucleic acid metabolic process;GO:0006259//DNA metabolic process;GO:0006139//nucleobase-containing compound metabolic process;GO:0006725//cellular aromatic compound metabolic process;GO:0044238//primary metabolic process;GO:1901360//organic cyclic compound metabolic process;GO:0015074//DNA integration;GO:0046483//heterocycle metabolic process;GO:…
LOC_Os07g20560	-3.70533	-3.91778	GO:0044260//cellular macromolecule metabolic process;GO:0006139//nucleobase-containing compound metabolic process;GO:0006725//cellular aromatic compound metabolic process;GO:1901360//organic cyclic compound metabolic process;GO:0090304//nucleic acid metabolic process;GO:0015074//DNA integration;GO:0043170//macromolecule metabolic process;GO:0071704//organic substance metabolic process;GO:0008152/…	K19525//vacuolar protein sorting-associated protein 13A/C;K00102//D-lactate dehydrogenase (cytochrome) [EC:1.1.2.4]+ko00620//Pyruvate metabolism;K09338//homeobox-leucine zipper protein;K00234//succinate dehydrogenase (ubiquinone) flavoprotein subunit [EC:1.3.5.1]+ko00020//Citrate cycle (TCA cycle)+ko01100//Metabolic pathways+ko00190//Oxidative phosphorylation+ko01110//Biosynthesis of secondary me…
LOC_Os08g22340	-3.53941	-3.20715	GO:0008270//zinc ion binding;GO:0046914//transition metal ion binding;GO:0097159//organic cyclic compound binding;GO:0046872//metal ion binding;GO:0043169//cation binding;GO:0003676//nucleic acid binding;GO:0005488//binding;GO:0043167//ion binding;GO:1901363//heterocyclic compound binding;	K19525//vacuolar protein sorting-associated protein 13A/C;K00102//D-lactate dehydrogenase (cytochrome) [EC:1.1.2.4]+ko00620//Pyruvate metabolism;K21444//poly(rC)-binding protein 3/4;K01303//acylaminoacyl-peptidase [EC:3.4.19.1];K12396//AP-3 complex subunit delta
LOC_Os04g24380	-3.30355	-3.21544
LOC_Os07g44440	-2.94119	-4.8457	GO:0019725//cellular homeostasis;GO:0042744//hydrogen peroxide catabolic process;GO:0008152//metabolic process;GO:0065008//regulation of biological quality;GO:0042221//response to chemical;GO:0050789//regulation of biological process;GO:0050896//response to stimulus;GO:0009056//catabolic process;GO:0016999//antibiotic metabolic process;GO:0044237//cellular metabolic process;GO:0034599//cellular r…	K11188//peroxiredoxin 6, 1-Cys peroxiredoxin [EC:1.11.1.7 1.11.1.15 3.1.1.-]+ko01100//Metabolic pathways+ko01110//Biosynthesis of secondary metabolites+ko00940//Phenylpropanoid biosynthesis
LOC_Os09g18260	-2.6807	-1.49596	GO:0031224//intrinsic component of membrane;GO:0016020//membrane;GO:0016021//integral component of membrane;GO:0005488//binding;GO:0016773//phosphotransferase activity, alcohol group as acceptor;GO:0016301//kinase activity;GO:0000166//nucleotide binding;GO:1901363//heterocyclic compound binding;GO:0043167//ion binding;GO:0140096//catalytic activity, acting on a protein;GO:0005524//ATP binding;GO:…	K04733//interleukin-1 receptor-associated kinase 4 [EC:2.7.11.1];K16224//senescence-induced receptor-like serine/threonine-protein kinase+ko04016//MAPK signaling pathway - plant+ko04626//Plant-pathogen interaction
LOC_Os04g02580	-2.6678	-1.18668	GO:0009657//plastid organization;GO:0051656//establishment of organelle localization;GO:0071840//cellular component organization or biogenesis;GO:0051179//localization;GO:0006996//organelle organization;GO:0051644//plastid localization;GO:0051641//cellular localization;GO:0051649//establishment of localization in cell;GO:0009903//chloroplast avoidance movement;GO:0051234//establishment of localiz…	K22020//mucin-19
LOC_Os09g34250	-2.54785	-3.0072	GO:0043226//organelle;GO:0043227//membrane-bounded organelle;GO:0005622//intracellular;GO:0043231//intracellular membrane-bounded organelle;GO:0043229//intracellular organelle;GO:0080043//quercetin 3-O-glucosyltransferase activity;GO:0003824//catalytic activity;GO:0016758//transferase activity, transferring hexosyl groups;GO:0046527//glucosyltransferase activity;GO:0008194//UDP-glycosyltransferas…	K13691//pathogen-inducible salicylic acid glucosyltransferase [EC:2.4.1.-]
LOC_Os05g21030	-2.47652	-2.37015	GO:0043167//ion binding;GO:0097159//organic cyclic compound binding;GO:0070011//peptidase activity, acting on L-amino acid peptides;GO:0004175//endopeptidase activity;GO:0016787//hydrolase activity;GO:1901363//heterocyclic compound binding;GO:0070001//aspartic-type peptidase activity;GO:0140096//catalytic activity, acting on a protein;GO:0043169//cation binding;GO:0046872//metal ion binding;GO:00…
LOC_Os10g26010	-2.32144	-2.8388	GO:0016829//lyase activity;GO:0036094//small molecule binding;GO:0070279//vitamin B6 binding;GO:0043167//ion binding;GO:0030170//pyridoxal phosphate binding;GO:0019842//vitamin binding;GO:0097159//organic cyclic compound binding;GO:0043168//anion binding;GO:1901363//heterocyclic compound binding;GO:0008144//drug binding;GO:0005488//binding;GO:0003824//catalytic activity;	K01739//cystathionine gamma-synthase [EC:2.5.1.48]+ko00920//Sulfur metabolism+ko01230//Biosynthesis of amino acids+ko00450//Selenocompound metabolism+ko01100//Metabolic pathways+ko01110//Biosynthesis of secondary metabolites+ko00270//Cysteine and methionine metabolism
LOC_Os11g17330	-2.25892	-1.5379	GO:0043531//ADP binding;GO:0000166//nucleotide binding;GO:0043168//anion binding;GO:0017076//purine nucleotide binding;GO:0032555//purine ribonucleotide binding;GO:0097159//organic cyclic compound binding;GO:0030554//adenyl nucleotide binding;GO:0032553//ribonucleotide binding;GO:1901363//heterocyclic compound binding;GO:0036094//small molecule binding;GO:1901265//nucleoside phosphate binding;GO:…	K13457//disease resistance protein RPM1+ko04626//Plant-pathogen interaction
LOC_Os08g24750	-2.219	-2.0911	GO:0044036//cell wall macromolecule metabolic process;GO:0071554//cell wall organization or biogenesis;GO:0044085//cellular component biogenesis;GO:0044262//cellular carbohydrate metabolic process;GO:0034645//cellular macromolecule biosynthetic process;GO:1901576//organic substance biosynthetic process;GO:0044260//cellular macromolecule metabolic process;GO:0009059//macromolecule biosynthetic pro…	K13681//xyloglucan fucosyltransferase [EC:2.4.1.-]
LOC_Os07g08350	-2.17952	-1.69696	GO:0050801//ion homeostasis;GO:0048878//chemical homeostasis;GO:0009987//cellular process;GO:0042592//homeostatic process;GO:0006873//cellular ion homeostasis;GO:0055082//cellular chemical homeostasis;GO:0019725//cellular homeostasis;GO:0065008//regulation of biological quality;GO:0065007//biological regulation;GO:0005886//plasma membrane;GO:0016021//integral component of membrane;GO:0031224//int…	K13172//serine/arginine repetitive matrix protein 2;K22020//mucin-19
LOC_Os05g44560	-2.04728	-2.33551	GO:0009987//cellular process;GO:0007018//microtubule-based movement;GO:0007017//microtubule-based process;GO:0006928//movement of cell or subcellular component;GO:0032991//protein-containing complex;GO:0099080//supramolecular complex;GO:0005622//intracellular;GO:0005874//microtubule;GO:0099081//supramolecular polymer;GO:0005871//kinesin complex;GO:0043228//non-membrane-bounded organelle;GO:004322…	K10406//kinesin family member C2/C3
LOC_Os08g37300	-1.97574	-1.86275		K01568//pyruvate decarboxylase [EC:4.1.1.1]+ko00010//Glycolysis / Gluconeogenesis+ko01100//Metabolic pathways+ko01110//Biosynthesis of secondary metabolites;K00430//peroxidase [EC:1.11.1.7]+ko01100//Metabolic pathways+ko01110//Biosynthesis of secondary metabolites+ko00940//Phenylpropanoid biosynthesis
LOC_Os05g45100	-1.96329	-4.02115	GO:0005622//intracellular;GO:0043231//intracellular membrane-bounded organelle;GO:0043229//intracellular organelle;GO:0043226//organelle;GO:0043227//membrane-bounded organelle;GO:0008194//UDP-glycosyltransferase activity;GO:0016758//transferase activity, transferring hexosyl groups;GO:0016740//transferase activity;GO:0003824//catalytic activity;GO:0016757//transferase activity, transferring glyco…	K22845//phlorizin synthase [EC:2.4.1.357]+ko01110//Biosynthesis of secondary metabolites+ko00941//Flavonoid biosynthesis
LOC_Os07g44110	-1.95201	-1.81556	GO:0031224//intrinsic component of membrane;GO:0016021//integral component of membrane;GO:0016020//membrane;GO:0005506//iron ion binding;GO:0046914//transition metal ion binding;GO:0003824//catalytic activity;GO:0016491//oxidoreductase activity;GO:0020037//heme binding;GO:0046906//tetrapyrrole binding;GO:0043169//cation binding;GO:1901363//heterocyclic compound binding;GO:0097159//organic cyclic …	K20660//cytochrome P450 family 709
LOC_Os09g18159	-1.94297	-2.26389	GO:0016020//membrane;GO:0031224//intrinsic component of membrane;GO:0016021//integral component of membrane;GO:0036094//small molecule binding;GO:0097159//organic cyclic compound binding;GO:0017076//purine nucleotide binding;GO:0035639//purine ribonucleoside triphosphate binding;GO:0005488//binding;GO:0097367//carbohydrate derivative binding;GO:0043168//anion binding;GO:0032555//purine ribonucleo…	K04733//interleukin-1 receptor-associated kinase 4 [EC:2.7.11.1];K16224//senescence-induced receptor-like serine/threonine-protein kinase+ko04016//MAPK signaling pathway - plant+ko04626//Plant-pathogen interaction
LOC_Os04g40990	-1.93674	-1.27155	GO:0046487//glyoxylate metabolic process;GO:0072350//tricarboxylic acid metabolic process;GO:0045333//cellular respiration;GO:0044237//cellular metabolic process;GO:0044281//small molecule metabolic process;GO:0006082//organic acid metabolic process;GO:0006097//glyoxylate cycle;GO:0006099//tricarboxylic acid cycle;GO:0044238//primary metabolic process;GO:0006081//cellular aldehyde metabolic proce…	K01638//malate synthase [EC:2.3.3.9]+ko01100//Metabolic pathways+ko01110//Biosynthesis of secondary metabolites+ko00620//Pyruvate metabolism+ko01200//Carbon metabolism+ko00630//Glyoxylate and dicarboxylate metabolism;K01638//malate synthase [EC:2.3.3.9]+ko01100//Metabolic pathways+ko01110//Biosynthesis of secondary metabolites+ko00620//Pyruvate metabolism+ko01200//Carbon metabolism+ko00630//Glyox…
LOC_Os09g11640	-1.90482	-1.7892		K22020//mucin-19
LOC_Os01g32670	-1.83156	-3.17967
LOC_Os05g18730	-1.8302	-1.82154	GO:0061936//fusion of sperm to egg plasma membrane involved in double fertilization forming a zygote and endosperm;GO:0009566//fertilization;GO:0048229//gametophyte development;GO:0009555//pollen development;GO:0032504//multicellular organism reproduction;GO:0051704//multi-organism process;GO:0048235//pollen sperm cell differentiation;GO:0007276//gamete generation;GO:0003006//developmental proces…	K03189//urease accessory protein;K01534//Cd2+/Zn2+-exporting ATPase [EC:3.6.3.3 3.6.3.5]
LOC_Os05g31910	-1.82307	-1.786	GO:0051234//establishment of localization;GO:0006810//transport;GO:0055085//transmembrane transport;GO:0051179//localization;GO:0031224//intrinsic component of membrane;GO:0016020//membrane;GO:0005886//plasma membrane;GO:0071944//cell periphery;GO:0016021//integral component of membrane;GO:0003824//catalytic activity;GO:0097159//organic cyclic compound binding;GO:0043167//ion binding;GO:0000166//…	K05681//ATP-binding cassette, subfamily G (WHITE), member 2+ko02010//ABC transporters;K05681//ATP-binding cassette, subfamily G (WHITE), member 2+ko02010//ABC transporters
LOC_Os09g31990	-1.81697	-1.88434
LOC_Os01g50110	-1.79345	-1.89581	GO:0032502//developmental process;GO:0030154//cell differentiation;GO:0009987//cellular process;GO:0048869//cellular developmental process;GO:0005622//intracellular;GO:0043231//intracellular membrane-bounded organelle;GO:0043227//membrane-bounded organelle;GO:0043226//organelle;GO:0005634//nucleus;GO:0043229//intracellular organelle;GO:0003677//DNA binding;GO:0005488//binding;GO:0001067//regulato…	K09422//transcription factor MYB, plant
LOC_Os04g42120	-1.78188	-1.80428	GO:0044237//cellular metabolic process;GO:0006473//protein acetylation;GO:0000003//reproduction;GO:0031326//regulation of cellular biosynthetic process;GO:0051276//chromosome organization;GO:0007049//cell cycle;GO:0043687//post-translational protein modification;GO:0022414//reproductive process;GO:0140014//mitotic nuclear division;GO:1901564//organonitrogen compound metabolic process;GO:0050789//…	K11268//N-acetyltransferase [EC:2.3.1.-]
LOC_Os09g27260	-1.75088	-2.83152	GO:0031224//intrinsic component of membrane;GO:0016021//integral component of membrane;GO:0016020//membrane;	K17987//next to BRCA1 gene 1 protein;K11323//histone arginine demethylase JMJD6 [EC:1.14.11.-]
LOC_Os10g07548	-1.75002	-1.82408	GO:0016021//integral component of membrane;GO:0016020//membrane;GO:0031224//intrinsic component of membrane;GO:1901363//heterocyclic compound binding;GO:0043167//ion binding;GO:0030246//carbohydrate binding;GO:0032559//adenyl ribonucleotide binding;GO:0016740//transferase activity;GO:0043168//anion binding;GO:0005488//binding;GO:0016301//kinase activity;GO:0008144//drug binding;GO:0032555//purine…	K04733//interleukin-1 receptor-associated kinase 4 [EC:2.7.11.1]
LOC_Os04g27060	-1.72596	-2.90936		K02184//formin 2
LOC_Os12g14699	-1.72001	-1.77153	GO:0050789//regulation of biological process;GO:0016310//phosphorylation;GO:0007165//signal transduction;GO:0006796//phosphate-containing compound metabolic process;GO:0007166//cell surface receptor signaling pathway;GO:0044237//cellular metabolic process;GO:0051716//cellular response to stimulus;GO:0044260//cellular macromolecule metabolic process;GO:0007154//cell communication;GO:0006468//prote…	K04733//interleukin-1 receptor-associated kinase 4 [EC:2.7.11.1]
LOC_Os12g33620	-1.67916	-1.66765	GO:0003824//catalytic activity;GO:0008233//peptidase activity;GO:0016787//hydrolase activity;GO:0008234//cysteine-type peptidase activity;GO:0070011//peptidase activity, acting on L-amino acid peptides;GO:0140096//catalytic activity, acting on a protein;
LOC_Os11g47570	-1.67909	-2.20351	GO:1901575//organic substance catabolic process;GO:0010383//cell wall polysaccharide metabolic process;GO:0005976//polysaccharide metabolic process;GO:0005975//carbohydrate metabolic process;GO:0000272//polysaccharide catabolic process;GO:0044036//cell wall macromolecule metabolic process;GO:0071704//organic substance metabolic process;GO:0045491//xylan metabolic process;GO:0009057//macromolecule…	K01183//chitinase [EC:3.2.1.14]+ko00520//Amino sugar and nucleotide sugar metabolism+ko01100//Metabolic pathways
LOC_Os06g34530	-1.66202	-1.78947	GO:0031224//intrinsic component of membrane;GO:0016020//membrane;GO:0016021//integral component of membrane;	K19038//E3 ubiquitin-protein ligase ATL41 [EC:2.3.2.27]
LOC_Os12g38720	-1.66178	-1.2234	GO:0016020//membrane;GO:0016021//integral component of membrane;GO:0031224//intrinsic component of membrane;GO:0008234//cysteine-type peptidase activity;GO:0140096//catalytic activity, acting on a protein;GO:0016787//hydrolase activity;GO:0070011//peptidase activity, acting on L-amino acid peptides;GO:0003824//catalytic activity;GO:0008233//peptidase activity;
LOC_Os05g12320	-1.64076	-2.72463	GO:0051234//establishment of localization;GO:0071702//organic substance transport;GO:0006810//transport;GO:0051179//localization;GO:0008643//carbohydrate transport;GO:0031224//intrinsic component of membrane;GO:0071944//cell periphery;GO:0016021//integral component of membrane;GO:0016020//membrane;GO:0005887//integral component of plasma membrane;GO:0005886//plasma membrane;GO:0031226//intrinsic …	K15382//solute carrier family 50 (sugar transporter)
LOC_Os10g38340	-1.62244	-3.75763	GO:0006790//sulfur compound metabolic process;GO:0008152//metabolic process;GO:0006518//peptide metabolic process;GO:0044237//cellular metabolic process;GO:0043603//cellular amide metabolic process;GO:0034641//cellular nitrogen compound metabolic process;GO:1901564//organonitrogen compound metabolic process;GO:0006575//cellular modified amino acid metabolic process;GO:0006807//nitrogen compound m…	K00799//glutathione S-transferase [EC:2.5.1.18]+ko00480//Glutathione metabolism
LOC_Os09g20220	-1.6077	-4.00387	GO:0008152//metabolic process;GO:0071704//organic substance metabolic process;GO:1901564//organonitrogen compound metabolic process;GO:0034641//cellular nitrogen compound metabolic process;GO:0006790//sulfur compound metabolic process;GO:0006518//peptide metabolic process;GO:0009987//cellular process;GO:0006575//cellular modified amino acid metabolic process;GO:0006749//glutathione metabolic proc…	K00799//glutathione S-transferase [EC:2.5.1.18]+ko00480//Glutathione metabolism
LOC_Os10g38350	-1.60741	-1.76683	GO:0006575//cellular modified amino acid metabolic process;GO:0006790//sulfur compound metabolic process;GO:0043603//cellular amide metabolic process;GO:1901564//organonitrogen compound metabolic process;GO:0071704//organic substance metabolic process;GO:0009987//cellular process;GO:0044237//cellular metabolic process;GO:0006749//glutathione metabolic process;GO:0034641//cellular nitrogen compoun…	K00799//glutathione S-transferase [EC:2.5.1.18]+ko00480//Glutathione metabolism
LOC_Os11g39450	-1.5254	-1.37203	GO:0043170//macromolecule metabolic process;GO:0006468//protein phosphorylation;GO:1901564//organonitrogen compound metabolic process;GO:0071704//organic substance metabolic process;GO:0044237//cellular metabolic process;GO:0016310//phosphorylation;GO:0036211//protein modification process;GO:0019538//protein metabolic process;GO:0009987//cellular process;GO:0044238//primary metabolic process;GO:0…	K04733//interleukin-1 receptor-associated kinase 4 [EC:2.7.11.1]
LOC_Os06g26270	-1.50133	-3.51791	GO:0046907//intracellular transport;GO:0051234//establishment of localization;GO:0045184//establishment of protein localization;GO:0008104//protein localization;GO:0015833//peptide transport;GO:0048193//Golgi vesicle transport;GO:0006888//endoplasmic reticulum to Golgi vesicle-mediated transport;GO:0051649//establishment of localization in cell;GO:0006810//transport;GO:0051641//cellular localizat…	K14009//B-cell receptor-associated protein 31+ko04141//Protein processing in endoplasmic reticulum
LOC_Os08g39730	-1.48125	-1.90042	GO:0016101//diterpenoid metabolic process;GO:0071704//organic substance metabolic process;GO:1901576//organic substance biosynthetic process;GO:0008152//metabolic process;GO:0044249//cellular biosynthetic process;GO:0009058//biosynthetic process;GO:0016114//terpenoid biosynthetic process;GO:0006721//terpenoid metabolic process;GO:0006629//lipid metabolic process;GO:0009987//cellular process;GO:00…	K16084//ent-cassa-12,15-diene 11-hydroxylase / oryzalexin D synthase [EC:1.14.14.112 1.14.14.123]+ko00904//Diterpenoid biosynthesis+ko01110//Biosynthesis of secondary metabolites
LOC_Os02g17730	-1.44934	-2.94044	GO:0005886//plasma membrane;GO:0031224//intrinsic component of membrane;GO:0016020//membrane;GO:0016021//integral component of membrane;GO:0071944//cell periphery;GO:0003824//catalytic activity;GO:0005488//binding;GO:0008144//drug binding;GO:0043167//ion binding;GO:0097367//carbohydrate derivative binding;GO:0016773//phosphotransferase activity, alcohol group as acceptor;GO:0036094//small molecul…	K13420//LRR receptor-like serine/threonine-protein kinase FLS2 [EC:2.7.11.1]+ko04016//MAPK signaling pathway - plant+ko04626//Plant-pathogen interaction
LOC_Os04g27190	-1.43986	-1.6589	GO:0005488//binding;GO:0043169//cation binding;GO:0003824//catalytic activity;GO:0046872//metal ion binding;GO:0043167//ion binding;GO:0016829//lyase activity;GO:0010333//terpene synthase activity;GO:0016835//carbon-oxygen lyase activity;GO:0016838//carbon-oxygen lyase activity, acting on phosphates;GO:0000287//magnesium ion binding;	K15803//(-)-germacrene D synthase [EC:4.2.3.75]+ko00909//Sesquiterpenoid and triterpenoid biosynthesis;K15803//(-)-germacrene D synthase [EC:4.2.3.75]+ko00909//Sesquiterpenoid and triterpenoid biosynthesis;K15803//(-)-germacrene D synthase [EC:4.2.3.75]+ko00909//Sesquiterpenoid and triterpenoid biosynthesis
LOC_Os01g45110	-1.42669	-3.01759	GO:0031224//intrinsic component of membrane;GO:0016021//integral component of membrane;GO:0016020//membrane;GO:0043229//intracellular organelle;GO:0005622//intracellular;GO:0043226//organelle;GO:0043231//intracellular membrane-bounded organelle;GO:0043227//membrane-bounded organelle;GO:0080044//quercetin 7-O-glucosyltransferase activity;GO:0016740//transferase activity;GO:0046527//glucosyltransfe…	K13496//UDP-glucosyl transferase 73C [EC:2.4.1.-];K14595//abscisate beta-glucosyltransferase [EC:2.4.1.263]+ko00906//Carotenoid biosynthesis+ko01100//Metabolic pathways+ko01110//Biosynthesis of secondary metabolites
LOC_Os05g39770	-1.39586	-1.0868	GO:0070279//vitamin B6 binding;GO:0097159//organic cyclic compound binding;GO:0036094//small molecule binding;GO:0043167//ion binding;GO:0003824//catalytic activity;GO:0005488//binding;GO:0019842//vitamin binding;GO:0016769//transferase activity, transferring nitrogenous groups;GO:0043168//anion binding;GO:1901363//heterocyclic compound binding;GO:0030170//pyridoxal phosphate binding;GO:0008144//…	K00827//alanine-glyoxylate transaminase / (R)-3-amino-2-methylpropionate-pyruvate transaminase [EC:2.6.1.44 2.6.1.40]+ko00250//Alanine, aspartate and glutamate metabolism+ko00280//Valine, leucine and isoleucine degradation+ko01100//Metabolic pathways+ko01110//Biosynthesis of secondary metabolites+ko00260//Glycine, serine and threonine metabolism+ko00270//Cysteine and methionine metabolism;K00827/…
LOC_Os04g39360	-1.39462	-1.17435		K13171//serine/arginine repetitive matrix protein 1+ko03015//mRNA surveillance pathway+ko03013//RNA transport
LOC_Os07g44140	-1.38181	-2.29209	GO:0031224//intrinsic component of membrane;GO:0016020//membrane;GO:0016021//integral component of membrane;GO:0004497//monooxygenase activity;GO:0005488//binding;GO:0097159//organic cyclic compound binding;GO:0046914//transition metal ion binding;GO:0043167//ion binding;GO:0003824//catalytic activity;GO:1901363//heterocyclic compound binding;GO:0016491//oxidoreductase activity;GO:0016705//oxidor…	K20660//cytochrome P450 family 709
[truncated: 258 more rows]
